# Supplementary material for: Functional potential and evolutionary response to long-term heat selection of bacterial associates of coral photosymbionts
Source: mSystems. 2023 Nov 1;8(6):e00860-23. doi: 10.1128/msystems.00860-23 (PMC10746172; doi:10.1128/msystems.00860-23)
Supplement: Table S3 — Metabolic pathway annotation and completeness of bacterial genomes isolated from Symbiodiniaceae. [file msystems.00860-23-s0004.xlsx]

## Sheet: module_completeness
Genome_name	Module_id	Module_name	Steps_found	Steps_needed	Percent_steps_found
MMSF_3247	M00001	Glycolysis (Embden-Meyerhof pathway), glucose => pyruvate	8	9	88.89
MMSF_3250	M00001	Glycolysis (Embden-Meyerhof pathway), glucose => pyruvate	9	9	100
MMSF_3263	M00001	Glycolysis (Embden-Meyerhof pathway), glucose => pyruvate	7	9	77.78
MMSF_3278	M00001	Glycolysis (Embden-Meyerhof pathway), glucose => pyruvate	8	9	88.89
MMSF_3281	M00001	Glycolysis (Embden-Meyerhof pathway), glucose => pyruvate	8	9	88.89
MMSF_3298	M00001	Glycolysis (Embden-Meyerhof pathway), glucose => pyruvate	7	9	77.78
MMSF_3302	M00001	Glycolysis (Embden-Meyerhof pathway), glucose => pyruvate	9	9	100
MMSF_3305	M00001	Glycolysis (Embden-Meyerhof pathway), glucose => pyruvate	7	9	77.78
MMSF_3307	M00001	Glycolysis (Embden-Meyerhof pathway), glucose => pyruvate	9	9	100
MMSF_3310	M00001	Glycolysis (Embden-Meyerhof pathway), glucose => pyruvate	9	9	100
MMSF_3316	M00001	Glycolysis (Embden-Meyerhof pathway), glucose => pyruvate	9	9	100
MMSF_3323	M00001	Glycolysis (Embden-Meyerhof pathway), glucose => pyruvate	8	9	88.89
MMSF_3324	M00001	Glycolysis (Embden-Meyerhof pathway), glucose => pyruvate	6	9	66.67
MMSF_3328	M00001	Glycolysis (Embden-Meyerhof pathway), glucose => pyruvate	8	9	88.89
MMSF_3332	M00001	Glycolysis (Embden-Meyerhof pathway), glucose => pyruvate	9	9	100
MMSF_3336	M00001	Glycolysis (Embden-Meyerhof pathway), glucose => pyruvate	9	9	100
MMSF_3340	M00001	Glycolysis (Embden-Meyerhof pathway), glucose => pyruvate	9	9	100
MMSF_3350	M00001	Glycolysis (Embden-Meyerhof pathway), glucose => pyruvate	7	9	77.78
MMSF_3353	M00001	Glycolysis (Embden-Meyerhof pathway), glucose => pyruvate	8	9	88.89
MMSF_3355	M00001	Glycolysis (Embden-Meyerhof pathway), glucose => pyruvate	7	9	77.78
MMSF_3359	M00001	Glycolysis (Embden-Meyerhof pathway), glucose => pyruvate	7	9	77.78
MMSF_3361	M00001	Glycolysis (Embden-Meyerhof pathway), glucose => pyruvate	8	9	88.89
MMSF_3362	M00001	Glycolysis (Embden-Meyerhof pathway), glucose => pyruvate	9	9	100
MMSF_3364	M00001	Glycolysis (Embden-Meyerhof pathway), glucose => pyruvate	9	9	100
MMSF_3400	M00001	Glycolysis (Embden-Meyerhof pathway), glucose => pyruvate	7	9	77.78
MMSF_3407	M00001	Glycolysis (Embden-Meyerhof pathway), glucose => pyruvate	9	9	100
MMSF_3412	M00001	Glycolysis (Embden-Meyerhof pathway), glucose => pyruvate	7	9	77.78
MMSF_3426	M00001	Glycolysis (Embden-Meyerhof pathway), glucose => pyruvate	7	9	77.78
MMSF_3448	M00001	Glycolysis (Embden-Meyerhof pathway), glucose => pyruvate	7	9	77.78
MMSF_3455	M00001	Glycolysis (Embden-Meyerhof pathway), glucose => pyruvate	9	9	100
MMSF_3460	M00001	Glycolysis (Embden-Meyerhof pathway), glucose => pyruvate	8	9	88.89
MMSF_3501	M00001	Glycolysis (Embden-Meyerhof pathway), glucose => pyruvate	9	9	100
MMSF_3504	M00001	Glycolysis (Embden-Meyerhof pathway), glucose => pyruvate	8	9	88.89
MMSF_3506	M00001	Glycolysis (Embden-Meyerhof pathway), glucose => pyruvate	8	9	88.89
MMSF_3507	M00001	Glycolysis (Embden-Meyerhof pathway), glucose => pyruvate	7	9	77.78
MMSF_3509	M00001	Glycolysis (Embden-Meyerhof pathway), glucose => pyruvate	9	9	100
MMSF_3510	M00001	Glycolysis (Embden-Meyerhof pathway), glucose => pyruvate	9	9	100
MMSF_3511	M00001	Glycolysis (Embden-Meyerhof pathway), glucose => pyruvate	9	9	100
MMSF_3516	M00001	Glycolysis (Embden-Meyerhof pathway), glucose => pyruvate	8	9	88.89
MMSF_3517	M00001	Glycolysis (Embden-Meyerhof pathway), glucose => pyruvate	7	9	77.78
MMSF_3519	M00001	Glycolysis (Embden-Meyerhof pathway), glucose => pyruvate	8	9	88.89
MMSF_3534	M00001	Glycolysis (Embden-Meyerhof pathway), glucose => pyruvate	9	9	100
MMSF_3537	M00001	Glycolysis (Embden-Meyerhof pathway), glucose => pyruvate	9	9	100
MMSF_3543	M00001	Glycolysis (Embden-Meyerhof pathway), glucose => pyruvate	9	9	100
MMSF_3544	M00001	Glycolysis (Embden-Meyerhof pathway), glucose => pyruvate	7	9	77.78
MMSF_3546	M00001	Glycolysis (Embden-Meyerhof pathway), glucose => pyruvate	8	9	88.89
MMSF_3550	M00001	Glycolysis (Embden-Meyerhof pathway), glucose => pyruvate	8	9	88.89
MMSF_3552	M00001	Glycolysis (Embden-Meyerhof pathway), glucose => pyruvate	9	9	100
MMSF_3556	M00001	Glycolysis (Embden-Meyerhof pathway), glucose => pyruvate	9	9	100
MMSF_3247	M00002	Glycolysis, core module involving three-carbon compounds	4	5	80
MMSF_3250	M00002	Glycolysis, core module involving three-carbon compounds	5	5	100
MMSF_3263	M00002	Glycolysis, core module involving three-carbon compounds	4	5	80
MMSF_3278	M00002	Glycolysis, core module involving three-carbon compounds	5	5	100
MMSF_3281	M00002	Glycolysis, core module involving three-carbon compounds	5	5	100
MMSF_3298	M00002	Glycolysis, core module involving three-carbon compounds	4	5	80
MMSF_3302	M00002	Glycolysis, core module involving three-carbon compounds	5	5	100
MMSF_3305	M00002	Glycolysis, core module involving three-carbon compounds	4	5	80
MMSF_3307	M00002	Glycolysis, core module involving three-carbon compounds	5	5	100
MMSF_3310	M00002	Glycolysis, core module involving three-carbon compounds	5	5	100
MMSF_3316	M00002	Glycolysis, core module involving three-carbon compounds	5	5	100
MMSF_3323	M00002	Glycolysis, core module involving three-carbon compounds	5	5	100
MMSF_3324	M00002	Glycolysis, core module involving three-carbon compounds	4	5	80
MMSF_3328	M00002	Glycolysis, core module involving three-carbon compounds	5	5	100
MMSF_3332	M00002	Glycolysis, core module involving three-carbon compounds	5	5	100
MMSF_3336	M00002	Glycolysis, core module involving three-carbon compounds	5	5	100
MMSF_3340	M00002	Glycolysis, core module involving three-carbon compounds	5	5	100
MMSF_3350	M00002	Glycolysis, core module involving three-carbon compounds	4	5	80
MMSF_3353	M00002	Glycolysis, core module involving three-carbon compounds	5	5	100
MMSF_3355	M00002	Glycolysis, core module involving three-carbon compounds	4	5	80
MMSF_3359	M00002	Glycolysis, core module involving three-carbon compounds	4	5	80
MMSF_3361	M00002	Glycolysis, core module involving three-carbon compounds	4	5	80
MMSF_3362	M00002	Glycolysis, core module involving three-carbon compounds	5	5	100
MMSF_3364	M00002	Glycolysis, core module involving three-carbon compounds	5	5	100
MMSF_3400	M00002	Glycolysis, core module involving three-carbon compounds	4	5	80
MMSF_3407	M00002	Glycolysis, core module involving three-carbon compounds	5	5	100
MMSF_3412	M00002	Glycolysis, core module involving three-carbon compounds	4	5	80
MMSF_3426	M00002	Glycolysis, core module involving three-carbon compounds	4	5	80
MMSF_3448	M00002	Glycolysis, core module involving three-carbon compounds	4	5	80
MMSF_3455	M00002	Glycolysis, core module involving three-carbon compounds	5	5	100
MMSF_3460	M00002	Glycolysis, core module involving three-carbon compounds	5	5	100
MMSF_3501	M00002	Glycolysis, core module involving three-carbon compounds	5	5	100
MMSF_3504	M00002	Glycolysis, core module involving three-carbon compounds	4	5	80
MMSF_3506	M00002	Glycolysis, core module involving three-carbon compounds	5	5	100
MMSF_3507	M00002	Glycolysis, core module involving three-carbon compounds	4	5	80
MMSF_3509	M00002	Glycolysis, core module involving three-carbon compounds	5	5	100
MMSF_3510	M00002	Glycolysis, core module involving three-carbon compounds	5	5	100
MMSF_3511	M00002	Glycolysis, core module involving three-carbon compounds	5	5	100
MMSF_3516	M00002	Glycolysis, core module involving three-carbon compounds	4	5	80
MMSF_3517	M00002	Glycolysis, core module involving three-carbon compounds	4	5	80
MMSF_3519	M00002	Glycolysis, core module involving three-carbon compounds	5	5	100
MMSF_3534	M00002	Glycolysis, core module involving three-carbon compounds	5	5	100
MMSF_3537	M00002	Glycolysis, core module involving three-carbon compounds	5	5	100
MMSF_3543	M00002	Glycolysis, core module involving three-carbon compounds	5	5	100
MMSF_3544	M00002	Glycolysis, core module involving three-carbon compounds	4	5	80
MMSF_3546	M00002	Glycolysis, core module involving three-carbon compounds	4	5	80
MMSF_3550	M00002	Glycolysis, core module involving three-carbon compounds	5	5	100
MMSF_3552	M00002	Glycolysis, core module involving three-carbon compounds	5	5	100
MMSF_3556	M00002	Glycolysis, core module involving three-carbon compounds	5	5	100
MMSF_3247	M00003	Gluconeogenesis, oxaloacetate => fructose-6P	6	7	85.71
MMSF_3250	M00003	Gluconeogenesis, oxaloacetate => fructose-6P	7	7	100
MMSF_3263	M00003	Gluconeogenesis, oxaloacetate => fructose-6P	6	7	85.71
MMSF_3278	M00003	Gluconeogenesis, oxaloacetate => fructose-6P	7	7	100
MMSF_3281	M00003	Gluconeogenesis, oxaloacetate => fructose-6P	7	7	100
MMSF_3298	M00003	Gluconeogenesis, oxaloacetate => fructose-6P	6	7	85.71
MMSF_3302	M00003	Gluconeogenesis, oxaloacetate => fructose-6P	7	7	100
MMSF_3305	M00003	Gluconeogenesis, oxaloacetate => fructose-6P	6	7	85.71
MMSF_3307	M00003	Gluconeogenesis, oxaloacetate => fructose-6P	7	7	100
MMSF_3310	M00003	Gluconeogenesis, oxaloacetate => fructose-6P	7	7	100
MMSF_3316	M00003	Gluconeogenesis, oxaloacetate => fructose-6P	7	7	100
MMSF_3323	M00003	Gluconeogenesis, oxaloacetate => fructose-6P	6	7	85.71
MMSF_3324	M00003	Gluconeogenesis, oxaloacetate => fructose-6P	5	7	71.43
MMSF_3328	M00003	Gluconeogenesis, oxaloacetate => fructose-6P	7	7	100
MMSF_3332	M00003	Gluconeogenesis, oxaloacetate => fructose-6P	7	7	100
MMSF_3336	M00003	Gluconeogenesis, oxaloacetate => fructose-6P	7	7	100
MMSF_3340	M00003	Gluconeogenesis, oxaloacetate => fructose-6P	7	7	100
MMSF_3350	M00003	Gluconeogenesis, oxaloacetate => fructose-6P	6	7	85.71
MMSF_3353	M00003	Gluconeogenesis, oxaloacetate => fructose-6P	7	7	100
MMSF_3355	M00003	Gluconeogenesis, oxaloacetate => fructose-6P	6	7	85.71
MMSF_3359	M00003	Gluconeogenesis, oxaloacetate => fructose-6P	6	7	85.71
MMSF_3361	M00003	Gluconeogenesis, oxaloacetate => fructose-6P	6	7	85.71
MMSF_3362	M00003	Gluconeogenesis, oxaloacetate => fructose-6P	7	7	100
MMSF_3364	M00003	Gluconeogenesis, oxaloacetate => fructose-6P	7	7	100
MMSF_3400	M00003	Gluconeogenesis, oxaloacetate => fructose-6P	6	7	85.71
MMSF_3407	M00003	Gluconeogenesis, oxaloacetate => fructose-6P	7	7	100
MMSF_3412	M00003	Gluconeogenesis, oxaloacetate => fructose-6P	6	7	85.71
MMSF_3426	M00003	Gluconeogenesis, oxaloacetate => fructose-6P	6	7	85.71
MMSF_3448	M00003	Gluconeogenesis, oxaloacetate => fructose-6P	6	7	85.71
MMSF_3455	M00003	Gluconeogenesis, oxaloacetate => fructose-6P	7	7	100
MMSF_3460	M00003	Gluconeogenesis, oxaloacetate => fructose-6P	7	7	100
MMSF_3501	M00003	Gluconeogenesis, oxaloacetate => fructose-6P	7	7	100
MMSF_3504	M00003	Gluconeogenesis, oxaloacetate => fructose-6P	6	7	85.71
MMSF_3506	M00003	Gluconeogenesis, oxaloacetate => fructose-6P	6	7	85.71
MMSF_3507	M00003	Gluconeogenesis, oxaloacetate => fructose-6P	6	7	85.71
MMSF_3509	M00003	Gluconeogenesis, oxaloacetate => fructose-6P	7	7	100
MMSF_3510	M00003	Gluconeogenesis, oxaloacetate => fructose-6P	7	7	100
MMSF_3511	M00003	Gluconeogenesis, oxaloacetate => fructose-6P	7	7	100
MMSF_3516	M00003	Gluconeogenesis, oxaloacetate => fructose-6P	6	7	85.71
MMSF_3517	M00003	Gluconeogenesis, oxaloacetate => fructose-6P	6	7	85.71
MMSF_3519	M00003	Gluconeogenesis, oxaloacetate => fructose-6P	6	7	85.71
MMSF_3534	M00003	Gluconeogenesis, oxaloacetate => fructose-6P	7	7	100
MMSF_3537	M00003	Gluconeogenesis, oxaloacetate => fructose-6P	7	7	100
MMSF_3543	M00003	Gluconeogenesis, oxaloacetate => fructose-6P	7	7	100
MMSF_3544	M00003	Gluconeogenesis, oxaloacetate => fructose-6P	6	7	85.71
MMSF_3546	M00003	Gluconeogenesis, oxaloacetate => fructose-6P	6	7	85.71
MMSF_3550	M00003	Gluconeogenesis, oxaloacetate => fructose-6P	6	7	85.71
MMSF_3552	M00003	Gluconeogenesis, oxaloacetate => fructose-6P	7	7	100
MMSF_3556	M00003	Gluconeogenesis, oxaloacetate => fructose-6P	7	7	100
MMSF_3247	M00004	Pentose phosphate pathway (Pentose phosphate cycle)	6	7	85.71
MMSF_3250	M00004	Pentose phosphate pathway (Pentose phosphate cycle)	7	7	100
MMSF_3263	M00004	Pentose phosphate pathway (Pentose phosphate cycle)	5	7	71.43
MMSF_3278	M00004	Pentose phosphate pathway (Pentose phosphate cycle)	6	7	85.71
MMSF_3281	M00004	Pentose phosphate pathway (Pentose phosphate cycle)	7	7	100
MMSF_3298	M00004	Pentose phosphate pathway (Pentose phosphate cycle)	7	7	100
MMSF_3302	M00004	Pentose phosphate pathway (Pentose phosphate cycle)	7	7	100
MMSF_3305	M00004	Pentose phosphate pathway (Pentose phosphate cycle)	7	7	100
MMSF_3307	M00004	Pentose phosphate pathway (Pentose phosphate cycle)	7	7	100
MMSF_3310	M00004	Pentose phosphate pathway (Pentose phosphate cycle)	7	7	100
MMSF_3316	M00004	Pentose phosphate pathway (Pentose phosphate cycle)	7	7	100
MMSF_3323	M00004	Pentose phosphate pathway (Pentose phosphate cycle)	6	7	85.71
MMSF_3324	M00004	Pentose phosphate pathway (Pentose phosphate cycle)	5	7	71.43
MMSF_3328	M00004	Pentose phosphate pathway (Pentose phosphate cycle)	7	7	100
MMSF_3332	M00004	Pentose phosphate pathway (Pentose phosphate cycle)	7	7	100
MMSF_3336	M00004	Pentose phosphate pathway (Pentose phosphate cycle)	7	7	100
MMSF_3340	M00004	Pentose phosphate pathway (Pentose phosphate cycle)	7	7	100
MMSF_3350	M00004	Pentose phosphate pathway (Pentose phosphate cycle)	7	7	100
MMSF_3353	M00004	Pentose phosphate pathway (Pentose phosphate cycle)	7	7	100
MMSF_3355	M00004	Pentose phosphate pathway (Pentose phosphate cycle)	6	7	85.71
MMSF_3359	M00004	Pentose phosphate pathway (Pentose phosphate cycle)	7	7	100
MMSF_3361	M00004	Pentose phosphate pathway (Pentose phosphate cycle)	6	7	85.71
MMSF_3362	M00004	Pentose phosphate pathway (Pentose phosphate cycle)	7	7	100
MMSF_3364	M00004	Pentose phosphate pathway (Pentose phosphate cycle)	7	7	100
MMSF_3400	M00004	Pentose phosphate pathway (Pentose phosphate cycle)	6	7	85.71
MMSF_3407	M00004	Pentose phosphate pathway (Pentose phosphate cycle)	7	7	100
MMSF_3412	M00004	Pentose phosphate pathway (Pentose phosphate cycle)	6	7	85.71
MMSF_3426	M00004	Pentose phosphate pathway (Pentose phosphate cycle)	6	7	85.71
MMSF_3448	M00004	Pentose phosphate pathway (Pentose phosphate cycle)	7	7	100
MMSF_3455	M00004	Pentose phosphate pathway (Pentose phosphate cycle)	6	7	85.71
MMSF_3460	M00004	Pentose phosphate pathway (Pentose phosphate cycle)	7	7	100
MMSF_3501	M00004	Pentose phosphate pathway (Pentose phosphate cycle)	7	7	100
MMSF_3504	M00004	Pentose phosphate pathway (Pentose phosphate cycle)	6	7	85.71
MMSF_3506	M00004	Pentose phosphate pathway (Pentose phosphate cycle)	6	7	85.71
MMSF_3507	M00004	Pentose phosphate pathway (Pentose phosphate cycle)	7	7	100
MMSF_3509	M00004	Pentose phosphate pathway (Pentose phosphate cycle)	7	7	100
MMSF_3510	M00004	Pentose phosphate pathway (Pentose phosphate cycle)	6	7	85.71
MMSF_3511	M00004	Pentose phosphate pathway (Pentose phosphate cycle)	7	7	100
MMSF_3516	M00004	Pentose phosphate pathway (Pentose phosphate cycle)	6	7	85.71
MMSF_3517	M00004	Pentose phosphate pathway (Pentose phosphate cycle)	7	7	100
MMSF_3519	M00004	Pentose phosphate pathway (Pentose phosphate cycle)	6	7	85.71
MMSF_3534	M00004	Pentose phosphate pathway (Pentose phosphate cycle)	6	7	85.71
MMSF_3537	M00004	Pentose phosphate pathway (Pentose phosphate cycle)	6	7	85.71
MMSF_3543	M00004	Pentose phosphate pathway (Pentose phosphate cycle)	7	7	100
MMSF_3544	M00004	Pentose phosphate pathway (Pentose phosphate cycle)	6	7	85.71
MMSF_3546	M00004	Pentose phosphate pathway (Pentose phosphate cycle)	6	7	85.71
MMSF_3550	M00004	Pentose phosphate pathway (Pentose phosphate cycle)	6	7	85.71
MMSF_3552	M00004	Pentose phosphate pathway (Pentose phosphate cycle)	6	7	85.71
MMSF_3556	M00004	Pentose phosphate pathway (Pentose phosphate cycle)	7	7	100
MMSF_3247	M00005	PRPP biosynthesis, ribose 5P => PRPP	1	1	100
MMSF_3250	M00005	PRPP biosynthesis, ribose 5P => PRPP	1	1	100
MMSF_3263	M00005	PRPP biosynthesis, ribose 5P => PRPP	1	1	100
MMSF_3278	M00005	PRPP biosynthesis, ribose 5P => PRPP	1	1	100
MMSF_3281	M00005	PRPP biosynthesis, ribose 5P => PRPP	1	1	100
MMSF_3298	M00005	PRPP biosynthesis, ribose 5P => PRPP	1	1	100
MMSF_3302	M00005	PRPP biosynthesis, ribose 5P => PRPP	1	1	100
MMSF_3305	M00005	PRPP biosynthesis, ribose 5P => PRPP	1	1	100
MMSF_3307	M00005	PRPP biosynthesis, ribose 5P => PRPP	1	1	100
MMSF_3310	M00005	PRPP biosynthesis, ribose 5P => PRPP	1	1	100
MMSF_3316	M00005	PRPP biosynthesis, ribose 5P => PRPP	1	1	100
MMSF_3323	M00005	PRPP biosynthesis, ribose 5P => PRPP	1	1	100
MMSF_3324	M00005	PRPP biosynthesis, ribose 5P => PRPP	1	1	100
MMSF_3328	M00005	PRPP biosynthesis, ribose 5P => PRPP	1	1	100
MMSF_3332	M00005	PRPP biosynthesis, ribose 5P => PRPP	1	1	100
MMSF_3336	M00005	PRPP biosynthesis, ribose 5P => PRPP	1	1	100
MMSF_3340	M00005	PRPP biosynthesis, ribose 5P => PRPP	1	1	100
MMSF_3350	M00005	PRPP biosynthesis, ribose 5P => PRPP	1	1	100
MMSF_3353	M00005	PRPP biosynthesis, ribose 5P => PRPP	1	1	100
MMSF_3355	M00005	PRPP biosynthesis, ribose 5P => PRPP	1	1	100
MMSF_3359	M00005	PRPP biosynthesis, ribose 5P => PRPP	1	1	100
MMSF_3361	M00005	PRPP biosynthesis, ribose 5P => PRPP	1	1	100
MMSF_3362	M00005	PRPP biosynthesis, ribose 5P => PRPP	1	1	100
MMSF_3364	M00005	PRPP biosynthesis, ribose 5P => PRPP	1	1	100
MMSF_3400	M00005	PRPP biosynthesis, ribose 5P => PRPP	1	1	100
MMSF_3407	M00005	PRPP biosynthesis, ribose 5P => PRPP	1	1	100
MMSF_3412	M00005	PRPP biosynthesis, ribose 5P => PRPP	1	1	100
MMSF_3426	M00005	PRPP biosynthesis, ribose 5P => PRPP	1	1	100
MMSF_3448	M00005	PRPP biosynthesis, ribose 5P => PRPP	1	1	100
MMSF_3455	M00005	PRPP biosynthesis, ribose 5P => PRPP	1	1	100
MMSF_3460	M00005	PRPP biosynthesis, ribose 5P => PRPP	1	1	100
MMSF_3501	M00005	PRPP biosynthesis, ribose 5P => PRPP	1	1	100
MMSF_3504	M00005	PRPP biosynthesis, ribose 5P => PRPP	1	1	100
MMSF_3506	M00005	PRPP biosynthesis, ribose 5P => PRPP	0	1	0
MMSF_3507	M00005	PRPP biosynthesis, ribose 5P => PRPP	1	1	100
MMSF_3509	M00005	PRPP biosynthesis, ribose 5P => PRPP	1	1	100
MMSF_3510	M00005	PRPP biosynthesis, ribose 5P => PRPP	1	1	100
MMSF_3511	M00005	PRPP biosynthesis, ribose 5P => PRPP	1	1	100
MMSF_3516	M00005	PRPP biosynthesis, ribose 5P => PRPP	1	1	100
MMSF_3517	M00005	PRPP biosynthesis, ribose 5P => PRPP	1	1	100
MMSF_3519	M00005	PRPP biosynthesis, ribose 5P => PRPP	0	1	0
MMSF_3534	M00005	PRPP biosynthesis, ribose 5P => PRPP	1	1	100
MMSF_3537	M00005	PRPP biosynthesis, ribose 5P => PRPP	1	1	100
MMSF_3543	M00005	PRPP biosynthesis, ribose 5P => PRPP	1	1	100
MMSF_3544	M00005	PRPP biosynthesis, ribose 5P => PRPP	1	1	100
MMSF_3546	M00005	PRPP biosynthesis, ribose 5P => PRPP	1	1	100
MMSF_3550	M00005	PRPP biosynthesis, ribose 5P => PRPP	0	1	0
MMSF_3552	M00005	PRPP biosynthesis, ribose 5P => PRPP	1	1	100
MMSF_3556	M00005	PRPP biosynthesis, ribose 5P => PRPP	1	1	100
MMSF_3247	M00006	Pentose phosphate pathway, oxidative phase, glucose 6P => ribulose 5P	1	2	50
MMSF_3250	M00006	Pentose phosphate pathway, oxidative phase, glucose 6P => ribulose 5P	2	2	100
MMSF_3263	M00006	Pentose phosphate pathway, oxidative phase, glucose 6P => ribulose 5P	0	2	0
MMSF_3278	M00006	Pentose phosphate pathway, oxidative phase, glucose 6P => ribulose 5P	1	2	50
MMSF_3281	M00006	Pentose phosphate pathway, oxidative phase, glucose 6P => ribulose 5P	2	2	100
MMSF_3298	M00006	Pentose phosphate pathway, oxidative phase, glucose 6P => ribulose 5P	2	2	100
MMSF_3302	M00006	Pentose phosphate pathway, oxidative phase, glucose 6P => ribulose 5P	2	2	100
MMSF_3305	M00006	Pentose phosphate pathway, oxidative phase, glucose 6P => ribulose 5P	2	2	100
MMSF_3307	M00006	Pentose phosphate pathway, oxidative phase, glucose 6P => ribulose 5P	2	2	100
MMSF_3310	M00006	Pentose phosphate pathway, oxidative phase, glucose 6P => ribulose 5P	2	2	100
MMSF_3316	M00006	Pentose phosphate pathway, oxidative phase, glucose 6P => ribulose 5P	2	2	100
MMSF_3323	M00006	Pentose phosphate pathway, oxidative phase, glucose 6P => ribulose 5P	1	2	50
MMSF_3324	M00006	Pentose phosphate pathway, oxidative phase, glucose 6P => ribulose 5P	0	2	0
MMSF_3328	M00006	Pentose phosphate pathway, oxidative phase, glucose 6P => ribulose 5P	2	2	100
MMSF_3332	M00006	Pentose phosphate pathway, oxidative phase, glucose 6P => ribulose 5P	2	2	100
MMSF_3336	M00006	Pentose phosphate pathway, oxidative phase, glucose 6P => ribulose 5P	2	2	100
MMSF_3340	M00006	Pentose phosphate pathway, oxidative phase, glucose 6P => ribulose 5P	2	2	100
MMSF_3350	M00006	Pentose phosphate pathway, oxidative phase, glucose 6P => ribulose 5P	2	2	100
MMSF_3353	M00006	Pentose phosphate pathway, oxidative phase, glucose 6P => ribulose 5P	2	2	100
MMSF_3355	M00006	Pentose phosphate pathway, oxidative phase, glucose 6P => ribulose 5P	1	2	50
MMSF_3359	M00006	Pentose phosphate pathway, oxidative phase, glucose 6P => ribulose 5P	2	2	100
MMSF_3361	M00006	Pentose phosphate pathway, oxidative phase, glucose 6P => ribulose 5P	1	2	50
MMSF_3362	M00006	Pentose phosphate pathway, oxidative phase, glucose 6P => ribulose 5P	2	2	100
MMSF_3364	M00006	Pentose phosphate pathway, oxidative phase, glucose 6P => ribulose 5P	2	2	100
MMSF_3400	M00006	Pentose phosphate pathway, oxidative phase, glucose 6P => ribulose 5P	1	2	50
MMSF_3407	M00006	Pentose phosphate pathway, oxidative phase, glucose 6P => ribulose 5P	2	2	100
MMSF_3412	M00006	Pentose phosphate pathway, oxidative phase, glucose 6P => ribulose 5P	1	2	50
MMSF_3426	M00006	Pentose phosphate pathway, oxidative phase, glucose 6P => ribulose 5P	1	2	50
MMSF_3448	M00006	Pentose phosphate pathway, oxidative phase, glucose 6P => ribulose 5P	2	2	100
MMSF_3455	M00006	Pentose phosphate pathway, oxidative phase, glucose 6P => ribulose 5P	1	2	50
MMSF_3460	M00006	Pentose phosphate pathway, oxidative phase, glucose 6P => ribulose 5P	2	2	100
MMSF_3501	M00006	Pentose phosphate pathway, oxidative phase, glucose 6P => ribulose 5P	2	2	100
MMSF_3504	M00006	Pentose phosphate pathway, oxidative phase, glucose 6P => ribulose 5P	1	2	50
MMSF_3506	M00006	Pentose phosphate pathway, oxidative phase, glucose 6P => ribulose 5P	1	2	50
MMSF_3507	M00006	Pentose phosphate pathway, oxidative phase, glucose 6P => ribulose 5P	2	2	100
MMSF_3509	M00006	Pentose phosphate pathway, oxidative phase, glucose 6P => ribulose 5P	2	2	100
MMSF_3510	M00006	Pentose phosphate pathway, oxidative phase, glucose 6P => ribulose 5P	1	2	50
MMSF_3511	M00006	Pentose phosphate pathway, oxidative phase, glucose 6P => ribulose 5P	2	2	100
MMSF_3516	M00006	Pentose phosphate pathway, oxidative phase, glucose 6P => ribulose 5P	1	2	50
MMSF_3517	M00006	Pentose phosphate pathway, oxidative phase, glucose 6P => ribulose 5P	2	2	100
MMSF_3519	M00006	Pentose phosphate pathway, oxidative phase, glucose 6P => ribulose 5P	1	2	50
MMSF_3534	M00006	Pentose phosphate pathway, oxidative phase, glucose 6P => ribulose 5P	1	2	50
MMSF_3537	M00006	Pentose phosphate pathway, oxidative phase, glucose 6P => ribulose 5P	1	2	50
MMSF_3543	M00006	Pentose phosphate pathway, oxidative phase, glucose 6P => ribulose 5P	2	2	100
MMSF_3544	M00006	Pentose phosphate pathway, oxidative phase, glucose 6P => ribulose 5P	1	2	50
MMSF_3546	M00006	Pentose phosphate pathway, oxidative phase, glucose 6P => ribulose 5P	1	2	50
MMSF_3550	M00006	Pentose phosphate pathway, oxidative phase, glucose 6P => ribulose 5P	1	2	50
MMSF_3552	M00006	Pentose phosphate pathway, oxidative phase, glucose 6P => ribulose 5P	1	2	50
MMSF_3556	M00006	Pentose phosphate pathway, oxidative phase, glucose 6P => ribulose 5P	2	2	100
MMSF_3247	M00007	Pentose phosphate pathway, non-oxidative phase, fructose 6P => ribose 5P	4	4	100
MMSF_3250	M00007	Pentose phosphate pathway, non-oxidative phase, fructose 6P => ribose 5P	4	4	100
MMSF_3263	M00007	Pentose phosphate pathway, non-oxidative phase, fructose 6P => ribose 5P	4	4	100
MMSF_3278	M00007	Pentose phosphate pathway, non-oxidative phase, fructose 6P => ribose 5P	4	4	100
MMSF_3281	M00007	Pentose phosphate pathway, non-oxidative phase, fructose 6P => ribose 5P	4	4	100
MMSF_3298	M00007	Pentose phosphate pathway, non-oxidative phase, fructose 6P => ribose 5P	4	4	100
MMSF_3302	M00007	Pentose phosphate pathway, non-oxidative phase, fructose 6P => ribose 5P	4	4	100
MMSF_3305	M00007	Pentose phosphate pathway, non-oxidative phase, fructose 6P => ribose 5P	4	4	100
MMSF_3307	M00007	Pentose phosphate pathway, non-oxidative phase, fructose 6P => ribose 5P	4	4	100
MMSF_3310	M00007	Pentose phosphate pathway, non-oxidative phase, fructose 6P => ribose 5P	4	4	100
MMSF_3316	M00007	Pentose phosphate pathway, non-oxidative phase, fructose 6P => ribose 5P	4	4	100
MMSF_3323	M00007	Pentose phosphate pathway, non-oxidative phase, fructose 6P => ribose 5P	4	4	100
MMSF_3324	M00007	Pentose phosphate pathway, non-oxidative phase, fructose 6P => ribose 5P	4	4	100
MMSF_3328	M00007	Pentose phosphate pathway, non-oxidative phase, fructose 6P => ribose 5P	4	4	100
MMSF_3332	M00007	Pentose phosphate pathway, non-oxidative phase, fructose 6P => ribose 5P	4	4	100
MMSF_3336	M00007	Pentose phosphate pathway, non-oxidative phase, fructose 6P => ribose 5P	4	4	100
MMSF_3340	M00007	Pentose phosphate pathway, non-oxidative phase, fructose 6P => ribose 5P	4	4	100
MMSF_3350	M00007	Pentose phosphate pathway, non-oxidative phase, fructose 6P => ribose 5P	4	4	100
MMSF_3353	M00007	Pentose phosphate pathway, non-oxidative phase, fructose 6P => ribose 5P	4	4	100
MMSF_3355	M00007	Pentose phosphate pathway, non-oxidative phase, fructose 6P => ribose 5P	4	4	100
MMSF_3359	M00007	Pentose phosphate pathway, non-oxidative phase, fructose 6P => ribose 5P	4	4	100
MMSF_3361	M00007	Pentose phosphate pathway, non-oxidative phase, fructose 6P => ribose 5P	4	4	100
MMSF_3362	M00007	Pentose phosphate pathway, non-oxidative phase, fructose 6P => ribose 5P	4	4	100
MMSF_3364	M00007	Pentose phosphate pathway, non-oxidative phase, fructose 6P => ribose 5P	4	4	100
MMSF_3400	M00007	Pentose phosphate pathway, non-oxidative phase, fructose 6P => ribose 5P	4	4	100
MMSF_3407	M00007	Pentose phosphate pathway, non-oxidative phase, fructose 6P => ribose 5P	4	4	100
MMSF_3412	M00007	Pentose phosphate pathway, non-oxidative phase, fructose 6P => ribose 5P	4	4	100
MMSF_3426	M00007	Pentose phosphate pathway, non-oxidative phase, fructose 6P => ribose 5P	4	4	100
MMSF_3448	M00007	Pentose phosphate pathway, non-oxidative phase, fructose 6P => ribose 5P	4	4	100
MMSF_3455	M00007	Pentose phosphate pathway, non-oxidative phase, fructose 6P => ribose 5P	4	4	100
MMSF_3460	M00007	Pentose phosphate pathway, non-oxidative phase, fructose 6P => ribose 5P	4	4	100
MMSF_3501	M00007	Pentose phosphate pathway, non-oxidative phase, fructose 6P => ribose 5P	4	4	100
MMSF_3504	M00007	Pentose phosphate pathway, non-oxidative phase, fructose 6P => ribose 5P	4	4	100
MMSF_3506	M00007	Pentose phosphate pathway, non-oxidative phase, fructose 6P => ribose 5P	4	4	100
MMSF_3507	M00007	Pentose phosphate pathway, non-oxidative phase, fructose 6P => ribose 5P	4	4	100
MMSF_3509	M00007	Pentose phosphate pathway, non-oxidative phase, fructose 6P => ribose 5P	4	4	100
MMSF_3510	M00007	Pentose phosphate pathway, non-oxidative phase, fructose 6P => ribose 5P	4	4	100
MMSF_3511	M00007	Pentose phosphate pathway, non-oxidative phase, fructose 6P => ribose 5P	4	4	100
MMSF_3516	M00007	Pentose phosphate pathway, non-oxidative phase, fructose 6P => ribose 5P	4	4	100
MMSF_3517	M00007	Pentose phosphate pathway, non-oxidative phase, fructose 6P => ribose 5P	4	4	100
MMSF_3519	M00007	Pentose phosphate pathway, non-oxidative phase, fructose 6P => ribose 5P	4	4	100
MMSF_3534	M00007	Pentose phosphate pathway, non-oxidative phase, fructose 6P => ribose 5P	4	4	100
MMSF_3537	M00007	Pentose phosphate pathway, non-oxidative phase, fructose 6P => ribose 5P	4	4	100
MMSF_3543	M00007	Pentose phosphate pathway, non-oxidative phase, fructose 6P => ribose 5P	4	4	100
MMSF_3544	M00007	Pentose phosphate pathway, non-oxidative phase, fructose 6P => ribose 5P	4	4	100
MMSF_3546	M00007	Pentose phosphate pathway, non-oxidative phase, fructose 6P => ribose 5P	4	4	100
MMSF_3550	M00007	Pentose phosphate pathway, non-oxidative phase, fructose 6P => ribose 5P	4	4	100
MMSF_3552	M00007	Pentose phosphate pathway, non-oxidative phase, fructose 6P => ribose 5P	4	4	100
MMSF_3556	M00007	Pentose phosphate pathway, non-oxidative phase, fructose 6P => ribose 5P	4	4	100
MMSF_3247	M00008	Entner-Doudoroff pathway, glucose-6P => glyceraldehyde-3P + pyruvate	3	4	75
MMSF_3250	M00008	Entner-Doudoroff pathway, glucose-6P => glyceraldehyde-3P + pyruvate	2	4	50
MMSF_3263	M00008	Entner-Doudoroff pathway, glucose-6P => glyceraldehyde-3P + pyruvate	3	4	75
MMSF_3278	M00008	Entner-Doudoroff pathway, glucose-6P => glyceraldehyde-3P + pyruvate	4	4	100
MMSF_3281	M00008	Entner-Doudoroff pathway, glucose-6P => glyceraldehyde-3P + pyruvate	2	4	50
MMSF_3298	M00008	Entner-Doudoroff pathway, glucose-6P => glyceraldehyde-3P + pyruvate	2	4	50
MMSF_3302	M00008	Entner-Doudoroff pathway, glucose-6P => glyceraldehyde-3P + pyruvate	2	4	50
MMSF_3305	M00008	Entner-Doudoroff pathway, glucose-6P => glyceraldehyde-3P + pyruvate	2	4	50
MMSF_3307	M00008	Entner-Doudoroff pathway, glucose-6P => glyceraldehyde-3P + pyruvate	2	4	50
MMSF_3310	M00008	Entner-Doudoroff pathway, glucose-6P => glyceraldehyde-3P + pyruvate	2	4	50
MMSF_3316	M00008	Entner-Doudoroff pathway, glucose-6P => glyceraldehyde-3P + pyruvate	2	4	50
MMSF_3323	M00008	Entner-Doudoroff pathway, glucose-6P => glyceraldehyde-3P + pyruvate	4	4	100
MMSF_3324	M00008	Entner-Doudoroff pathway, glucose-6P => glyceraldehyde-3P + pyruvate	0	4	0
MMSF_3328	M00008	Entner-Doudoroff pathway, glucose-6P => glyceraldehyde-3P + pyruvate	3	4	75
MMSF_3332	M00008	Entner-Doudoroff pathway, glucose-6P => glyceraldehyde-3P + pyruvate	2	4	50
MMSF_3336	M00008	Entner-Doudoroff pathway, glucose-6P => glyceraldehyde-3P + pyruvate	2	4	50
MMSF_3340	M00008	Entner-Doudoroff pathway, glucose-6P => glyceraldehyde-3P + pyruvate	2	4	50
MMSF_3350	M00008	Entner-Doudoroff pathway, glucose-6P => glyceraldehyde-3P + pyruvate	2	4	50
MMSF_3353	M00008	Entner-Doudoroff pathway, glucose-6P => glyceraldehyde-3P + pyruvate	2	4	50
MMSF_3355	M00008	Entner-Doudoroff pathway, glucose-6P => glyceraldehyde-3P + pyruvate	4	4	100
MMSF_3359	M00008	Entner-Doudoroff pathway, glucose-6P => glyceraldehyde-3P + pyruvate	2	4	50
MMSF_3361	M00008	Entner-Doudoroff pathway, glucose-6P => glyceraldehyde-3P + pyruvate	3	4	75
MMSF_3362	M00008	Entner-Doudoroff pathway, glucose-6P => glyceraldehyde-3P + pyruvate	2	4	50
MMSF_3364	M00008	Entner-Doudoroff pathway, glucose-6P => glyceraldehyde-3P + pyruvate	2	4	50
MMSF_3400	M00008	Entner-Doudoroff pathway, glucose-6P => glyceraldehyde-3P + pyruvate	4	4	100
MMSF_3407	M00008	Entner-Doudoroff pathway, glucose-6P => glyceraldehyde-3P + pyruvate	2	4	50
MMSF_3412	M00008	Entner-Doudoroff pathway, glucose-6P => glyceraldehyde-3P + pyruvate	3	4	75
MMSF_3426	M00008	Entner-Doudoroff pathway, glucose-6P => glyceraldehyde-3P + pyruvate	4	4	100
MMSF_3448	M00008	Entner-Doudoroff pathway, glucose-6P => glyceraldehyde-3P + pyruvate	2	4	50
MMSF_3455	M00008	Entner-Doudoroff pathway, glucose-6P => glyceraldehyde-3P + pyruvate	4	4	100
MMSF_3460	M00008	Entner-Doudoroff pathway, glucose-6P => glyceraldehyde-3P + pyruvate	3	4	75
MMSF_3501	M00008	Entner-Doudoroff pathway, glucose-6P => glyceraldehyde-3P + pyruvate	2	4	50
MMSF_3504	M00008	Entner-Doudoroff pathway, glucose-6P => glyceraldehyde-3P + pyruvate	4	4	100
MMSF_3506	M00008	Entner-Doudoroff pathway, glucose-6P => glyceraldehyde-3P + pyruvate	4	4	100
MMSF_3507	M00008	Entner-Doudoroff pathway, glucose-6P => glyceraldehyde-3P + pyruvate	4	4	100
MMSF_3509	M00008	Entner-Doudoroff pathway, glucose-6P => glyceraldehyde-3P + pyruvate	2	4	50
MMSF_3510	M00008	Entner-Doudoroff pathway, glucose-6P => glyceraldehyde-3P + pyruvate	4	4	100
MMSF_3511	M00008	Entner-Doudoroff pathway, glucose-6P => glyceraldehyde-3P + pyruvate	2	4	50
MMSF_3516	M00008	Entner-Doudoroff pathway, glucose-6P => glyceraldehyde-3P + pyruvate	4	4	100
MMSF_3517	M00008	Entner-Doudoroff pathway, glucose-6P => glyceraldehyde-3P + pyruvate	4	4	100
MMSF_3519	M00008	Entner-Doudoroff pathway, glucose-6P => glyceraldehyde-3P + pyruvate	4	4	100
MMSF_3534	M00008	Entner-Doudoroff pathway, glucose-6P => glyceraldehyde-3P + pyruvate	4	4	100
MMSF_3537	M00008	Entner-Doudoroff pathway, glucose-6P => glyceraldehyde-3P + pyruvate	4	4	100
MMSF_3543	M00008	Entner-Doudoroff pathway, glucose-6P => glyceraldehyde-3P + pyruvate	2	4	50
MMSF_3544	M00008	Entner-Doudoroff pathway, glucose-6P => glyceraldehyde-3P + pyruvate	3	4	75
MMSF_3546	M00008	Entner-Doudoroff pathway, glucose-6P => glyceraldehyde-3P + pyruvate	4	4	100
MMSF_3550	M00008	Entner-Doudoroff pathway, glucose-6P => glyceraldehyde-3P + pyruvate	4	4	100
MMSF_3552	M00008	Entner-Doudoroff pathway, glucose-6P => glyceraldehyde-3P + pyruvate	4	4	100
MMSF_3556	M00008	Entner-Doudoroff pathway, glucose-6P => glyceraldehyde-3P + pyruvate	2	4	50
MMSF_3247	M00009	Citrate cycle (TCA cycle, Krebs cycle)	8	8	100
MMSF_3250	M00009	Citrate cycle (TCA cycle, Krebs cycle)	7	8	87.5
MMSF_3263	M00009	Citrate cycle (TCA cycle, Krebs cycle)	8	8	100
MMSF_3278	M00009	Citrate cycle (TCA cycle, Krebs cycle)	7	8	87.5
MMSF_3281	M00009	Citrate cycle (TCA cycle, Krebs cycle)	6	8	75
MMSF_3298	M00009	Citrate cycle (TCA cycle, Krebs cycle)	7	8	87.5
MMSF_3302	M00009	Citrate cycle (TCA cycle, Krebs cycle)	7	8	87.5
MMSF_3305	M00009	Citrate cycle (TCA cycle, Krebs cycle)	6	8	75
MMSF_3307	M00009	Citrate cycle (TCA cycle, Krebs cycle)	7	8	87.5
MMSF_3310	M00009	Citrate cycle (TCA cycle, Krebs cycle)	7	8	87.5
MMSF_3316	M00009	Citrate cycle (TCA cycle, Krebs cycle)	7	8	87.5
MMSF_3323	M00009	Citrate cycle (TCA cycle, Krebs cycle)	8	8	100
MMSF_3324	M00009	Citrate cycle (TCA cycle, Krebs cycle)	8	8	100
MMSF_3328	M00009	Citrate cycle (TCA cycle, Krebs cycle)	8	8	100
MMSF_3332	M00009	Citrate cycle (TCA cycle, Krebs cycle)	7	8	87.5
MMSF_3336	M00009	Citrate cycle (TCA cycle, Krebs cycle)	7	8	87.5
MMSF_3340	M00009	Citrate cycle (TCA cycle, Krebs cycle)	7	8	87.5
MMSF_3350	M00009	Citrate cycle (TCA cycle, Krebs cycle)	7	8	87.5
MMSF_3353	M00009	Citrate cycle (TCA cycle, Krebs cycle)	8	8	100
MMSF_3355	M00009	Citrate cycle (TCA cycle, Krebs cycle)	8	8	100
MMSF_3359	M00009	Citrate cycle (TCA cycle, Krebs cycle)	6	8	75
MMSF_3361	M00009	Citrate cycle (TCA cycle, Krebs cycle)	8	8	100
MMSF_3362	M00009	Citrate cycle (TCA cycle, Krebs cycle)	7	8	87.5
MMSF_3364	M00009	Citrate cycle (TCA cycle, Krebs cycle)	7	8	87.5
MMSF_3400	M00009	Citrate cycle (TCA cycle, Krebs cycle)	6	8	75
MMSF_3407	M00009	Citrate cycle (TCA cycle, Krebs cycle)	7	8	87.5
MMSF_3412	M00009	Citrate cycle (TCA cycle, Krebs cycle)	8	8	100
MMSF_3426	M00009	Citrate cycle (TCA cycle, Krebs cycle)	8	8	100
MMSF_3448	M00009	Citrate cycle (TCA cycle, Krebs cycle)	7	8	87.5
MMSF_3455	M00009	Citrate cycle (TCA cycle, Krebs cycle)	8	8	100
MMSF_3460	M00009	Citrate cycle (TCA cycle, Krebs cycle)	7	8	87.5
MMSF_3501	M00009	Citrate cycle (TCA cycle, Krebs cycle)	7	8	87.5
MMSF_3504	M00009	Citrate cycle (TCA cycle, Krebs cycle)	7	8	87.5
MMSF_3506	M00009	Citrate cycle (TCA cycle, Krebs cycle)	8	8	100
MMSF_3507	M00009	Citrate cycle (TCA cycle, Krebs cycle)	8	8	100
MMSF_3509	M00009	Citrate cycle (TCA cycle, Krebs cycle)	7	8	87.5
MMSF_3510	M00009	Citrate cycle (TCA cycle, Krebs cycle)	8	8	100
MMSF_3511	M00009	Citrate cycle (TCA cycle, Krebs cycle)	7	8	87.5
MMSF_3516	M00009	Citrate cycle (TCA cycle, Krebs cycle)	7	8	87.5
MMSF_3517	M00009	Citrate cycle (TCA cycle, Krebs cycle)	8	8	100
MMSF_3519	M00009	Citrate cycle (TCA cycle, Krebs cycle)	8	8	100
MMSF_3534	M00009	Citrate cycle (TCA cycle, Krebs cycle)	8	8	100
MMSF_3537	M00009	Citrate cycle (TCA cycle, Krebs cycle)	8	8	100
MMSF_3543	M00009	Citrate cycle (TCA cycle, Krebs cycle)	7	8	87.5
MMSF_3544	M00009	Citrate cycle (TCA cycle, Krebs cycle)	8	8	100
MMSF_3546	M00009	Citrate cycle (TCA cycle, Krebs cycle)	7	8	87.5
MMSF_3550	M00009	Citrate cycle (TCA cycle, Krebs cycle)	8	8	100
MMSF_3552	M00009	Citrate cycle (TCA cycle, Krebs cycle)	8	8	100
MMSF_3556	M00009	Citrate cycle (TCA cycle, Krebs cycle)	7	8	87.5
MMSF_3247	M00010	Citrate cycle, first carbon oxidation, oxaloacetate => 2-oxoglutarate	3	3	100
MMSF_3250	M00010	Citrate cycle, first carbon oxidation, oxaloacetate => 2-oxoglutarate	2	3	66.67
MMSF_3263	M00010	Citrate cycle, first carbon oxidation, oxaloacetate => 2-oxoglutarate	3	3	100
MMSF_3278	M00010	Citrate cycle, first carbon oxidation, oxaloacetate => 2-oxoglutarate	2	3	66.67
MMSF_3281	M00010	Citrate cycle, first carbon oxidation, oxaloacetate => 2-oxoglutarate	2	3	66.67
MMSF_3298	M00010	Citrate cycle, first carbon oxidation, oxaloacetate => 2-oxoglutarate	2	3	66.67
MMSF_3302	M00010	Citrate cycle, first carbon oxidation, oxaloacetate => 2-oxoglutarate	2	3	66.67
MMSF_3305	M00010	Citrate cycle, first carbon oxidation, oxaloacetate => 2-oxoglutarate	2	3	66.67
MMSF_3307	M00010	Citrate cycle, first carbon oxidation, oxaloacetate => 2-oxoglutarate	2	3	66.67
MMSF_3310	M00010	Citrate cycle, first carbon oxidation, oxaloacetate => 2-oxoglutarate	2	3	66.67
MMSF_3316	M00010	Citrate cycle, first carbon oxidation, oxaloacetate => 2-oxoglutarate	2	3	66.67
MMSF_3323	M00010	Citrate cycle, first carbon oxidation, oxaloacetate => 2-oxoglutarate	3	3	100
MMSF_3324	M00010	Citrate cycle, first carbon oxidation, oxaloacetate => 2-oxoglutarate	3	3	100
MMSF_3328	M00010	Citrate cycle, first carbon oxidation, oxaloacetate => 2-oxoglutarate	3	3	100
MMSF_3332	M00010	Citrate cycle, first carbon oxidation, oxaloacetate => 2-oxoglutarate	2	3	66.67
MMSF_3336	M00010	Citrate cycle, first carbon oxidation, oxaloacetate => 2-oxoglutarate	2	3	66.67
MMSF_3340	M00010	Citrate cycle, first carbon oxidation, oxaloacetate => 2-oxoglutarate	2	3	66.67
MMSF_3350	M00010	Citrate cycle, first carbon oxidation, oxaloacetate => 2-oxoglutarate	2	3	66.67
MMSF_3353	M00010	Citrate cycle, first carbon oxidation, oxaloacetate => 2-oxoglutarate	3	3	100
MMSF_3355	M00010	Citrate cycle, first carbon oxidation, oxaloacetate => 2-oxoglutarate	3	3	100
MMSF_3359	M00010	Citrate cycle, first carbon oxidation, oxaloacetate => 2-oxoglutarate	2	3	66.67
MMSF_3361	M00010	Citrate cycle, first carbon oxidation, oxaloacetate => 2-oxoglutarate	3	3	100
MMSF_3362	M00010	Citrate cycle, first carbon oxidation, oxaloacetate => 2-oxoglutarate	2	3	66.67
MMSF_3364	M00010	Citrate cycle, first carbon oxidation, oxaloacetate => 2-oxoglutarate	2	3	66.67
MMSF_3400	M00010	Citrate cycle, first carbon oxidation, oxaloacetate => 2-oxoglutarate	2	3	66.67
MMSF_3407	M00010	Citrate cycle, first carbon oxidation, oxaloacetate => 2-oxoglutarate	2	3	66.67
MMSF_3412	M00010	Citrate cycle, first carbon oxidation, oxaloacetate => 2-oxoglutarate	3	3	100
MMSF_3426	M00010	Citrate cycle, first carbon oxidation, oxaloacetate => 2-oxoglutarate	3	3	100
MMSF_3448	M00010	Citrate cycle, first carbon oxidation, oxaloacetate => 2-oxoglutarate	2	3	66.67
MMSF_3455	M00010	Citrate cycle, first carbon oxidation, oxaloacetate => 2-oxoglutarate	3	3	100
MMSF_3460	M00010	Citrate cycle, first carbon oxidation, oxaloacetate => 2-oxoglutarate	3	3	100
MMSF_3501	M00010	Citrate cycle, first carbon oxidation, oxaloacetate => 2-oxoglutarate	2	3	66.67
MMSF_3504	M00010	Citrate cycle, first carbon oxidation, oxaloacetate => 2-oxoglutarate	3	3	100
MMSF_3506	M00010	Citrate cycle, first carbon oxidation, oxaloacetate => 2-oxoglutarate	3	3	100
MMSF_3507	M00010	Citrate cycle, first carbon oxidation, oxaloacetate => 2-oxoglutarate	3	3	100
MMSF_3509	M00010	Citrate cycle, first carbon oxidation, oxaloacetate => 2-oxoglutarate	2	3	66.67
MMSF_3510	M00010	Citrate cycle, first carbon oxidation, oxaloacetate => 2-oxoglutarate	3	3	100
MMSF_3511	M00010	Citrate cycle, first carbon oxidation, oxaloacetate => 2-oxoglutarate	2	3	66.67
MMSF_3516	M00010	Citrate cycle, first carbon oxidation, oxaloacetate => 2-oxoglutarate	3	3	100
MMSF_3517	M00010	Citrate cycle, first carbon oxidation, oxaloacetate => 2-oxoglutarate	3	3	100
MMSF_3519	M00010	Citrate cycle, first carbon oxidation, oxaloacetate => 2-oxoglutarate	3	3	100
MMSF_3534	M00010	Citrate cycle, first carbon oxidation, oxaloacetate => 2-oxoglutarate	3	3	100
MMSF_3537	M00010	Citrate cycle, first carbon oxidation, oxaloacetate => 2-oxoglutarate	3	3	100
MMSF_3543	M00010	Citrate cycle, first carbon oxidation, oxaloacetate => 2-oxoglutarate	2	3	66.67
MMSF_3544	M00010	Citrate cycle, first carbon oxidation, oxaloacetate => 2-oxoglutarate	3	3	100
MMSF_3546	M00010	Citrate cycle, first carbon oxidation, oxaloacetate => 2-oxoglutarate	3	3	100
MMSF_3550	M00010	Citrate cycle, first carbon oxidation, oxaloacetate => 2-oxoglutarate	3	3	100
MMSF_3552	M00010	Citrate cycle, first carbon oxidation, oxaloacetate => 2-oxoglutarate	3	3	100
MMSF_3556	M00010	Citrate cycle, first carbon oxidation, oxaloacetate => 2-oxoglutarate	2	3	66.67
MMSF_3247	M00011	Citrate cycle, second carbon oxidation, 2-oxoglutarate => oxaloacetate	5	5	100
MMSF_3250	M00011	Citrate cycle, second carbon oxidation, 2-oxoglutarate => oxaloacetate	5	5	100
MMSF_3263	M00011	Citrate cycle, second carbon oxidation, 2-oxoglutarate => oxaloacetate	5	5	100
MMSF_3278	M00011	Citrate cycle, second carbon oxidation, 2-oxoglutarate => oxaloacetate	5	5	100
MMSF_3281	M00011	Citrate cycle, second carbon oxidation, 2-oxoglutarate => oxaloacetate	4	5	80
MMSF_3298	M00011	Citrate cycle, second carbon oxidation, 2-oxoglutarate => oxaloacetate	5	5	100
MMSF_3302	M00011	Citrate cycle, second carbon oxidation, 2-oxoglutarate => oxaloacetate	5	5	100
MMSF_3305	M00011	Citrate cycle, second carbon oxidation, 2-oxoglutarate => oxaloacetate	4	5	80
MMSF_3307	M00011	Citrate cycle, second carbon oxidation, 2-oxoglutarate => oxaloacetate	5	5	100
MMSF_3310	M00011	Citrate cycle, second carbon oxidation, 2-oxoglutarate => oxaloacetate	5	5	100
MMSF_3316	M00011	Citrate cycle, second carbon oxidation, 2-oxoglutarate => oxaloacetate	5	5	100
MMSF_3323	M00011	Citrate cycle, second carbon oxidation, 2-oxoglutarate => oxaloacetate	5	5	100
MMSF_3324	M00011	Citrate cycle, second carbon oxidation, 2-oxoglutarate => oxaloacetate	5	5	100
MMSF_3328	M00011	Citrate cycle, second carbon oxidation, 2-oxoglutarate => oxaloacetate	5	5	100
MMSF_3332	M00011	Citrate cycle, second carbon oxidation, 2-oxoglutarate => oxaloacetate	5	5	100
MMSF_3336	M00011	Citrate cycle, second carbon oxidation, 2-oxoglutarate => oxaloacetate	5	5	100
MMSF_3340	M00011	Citrate cycle, second carbon oxidation, 2-oxoglutarate => oxaloacetate	5	5	100
MMSF_3350	M00011	Citrate cycle, second carbon oxidation, 2-oxoglutarate => oxaloacetate	5	5	100
MMSF_3353	M00011	Citrate cycle, second carbon oxidation, 2-oxoglutarate => oxaloacetate	5	5	100
MMSF_3355	M00011	Citrate cycle, second carbon oxidation, 2-oxoglutarate => oxaloacetate	5	5	100
MMSF_3359	M00011	Citrate cycle, second carbon oxidation, 2-oxoglutarate => oxaloacetate	4	5	80
MMSF_3361	M00011	Citrate cycle, second carbon oxidation, 2-oxoglutarate => oxaloacetate	5	5	100
MMSF_3362	M00011	Citrate cycle, second carbon oxidation, 2-oxoglutarate => oxaloacetate	5	5	100
MMSF_3364	M00011	Citrate cycle, second carbon oxidation, 2-oxoglutarate => oxaloacetate	5	5	100
MMSF_3400	M00011	Citrate cycle, second carbon oxidation, 2-oxoglutarate => oxaloacetate	4	5	80
MMSF_3407	M00011	Citrate cycle, second carbon oxidation, 2-oxoglutarate => oxaloacetate	5	5	100
MMSF_3412	M00011	Citrate cycle, second carbon oxidation, 2-oxoglutarate => oxaloacetate	5	5	100
MMSF_3426	M00011	Citrate cycle, second carbon oxidation, 2-oxoglutarate => oxaloacetate	5	5	100
MMSF_3448	M00011	Citrate cycle, second carbon oxidation, 2-oxoglutarate => oxaloacetate	5	5	100
MMSF_3455	M00011	Citrate cycle, second carbon oxidation, 2-oxoglutarate => oxaloacetate	5	5	100
MMSF_3460	M00011	Citrate cycle, second carbon oxidation, 2-oxoglutarate => oxaloacetate	4	5	80
MMSF_3501	M00011	Citrate cycle, second carbon oxidation, 2-oxoglutarate => oxaloacetate	5	5	100
MMSF_3504	M00011	Citrate cycle, second carbon oxidation, 2-oxoglutarate => oxaloacetate	4	5	80
MMSF_3506	M00011	Citrate cycle, second carbon oxidation, 2-oxoglutarate => oxaloacetate	5	5	100
MMSF_3507	M00011	Citrate cycle, second carbon oxidation, 2-oxoglutarate => oxaloacetate	5	5	100
MMSF_3509	M00011	Citrate cycle, second carbon oxidation, 2-oxoglutarate => oxaloacetate	5	5	100
MMSF_3510	M00011	Citrate cycle, second carbon oxidation, 2-oxoglutarate => oxaloacetate	5	5	100
MMSF_3511	M00011	Citrate cycle, second carbon oxidation, 2-oxoglutarate => oxaloacetate	5	5	100
MMSF_3516	M00011	Citrate cycle, second carbon oxidation, 2-oxoglutarate => oxaloacetate	4	5	80
MMSF_3517	M00011	Citrate cycle, second carbon oxidation, 2-oxoglutarate => oxaloacetate	5	5	100
MMSF_3519	M00011	Citrate cycle, second carbon oxidation, 2-oxoglutarate => oxaloacetate	5	5	100
MMSF_3534	M00011	Citrate cycle, second carbon oxidation, 2-oxoglutarate => oxaloacetate	5	5	100
MMSF_3537	M00011	Citrate cycle, second carbon oxidation, 2-oxoglutarate => oxaloacetate	5	5	100
MMSF_3543	M00011	Citrate cycle, second carbon oxidation, 2-oxoglutarate => oxaloacetate	5	5	100
MMSF_3544	M00011	Citrate cycle, second carbon oxidation, 2-oxoglutarate => oxaloacetate	5	5	100
MMSF_3546	M00011	Citrate cycle, second carbon oxidation, 2-oxoglutarate => oxaloacetate	4	5	80
MMSF_3550	M00011	Citrate cycle, second carbon oxidation, 2-oxoglutarate => oxaloacetate	5	5	100
MMSF_3552	M00011	Citrate cycle, second carbon oxidation, 2-oxoglutarate => oxaloacetate	5	5	100
MMSF_3556	M00011	Citrate cycle, second carbon oxidation, 2-oxoglutarate => oxaloacetate	5	5	100
MMSF_3247	M00012	Glyoxylate cycle	3	5	60
MMSF_3250	M00012	Glyoxylate cycle	2	5	40
MMSF_3263	M00012	Glyoxylate cycle	3	5	60
MMSF_3278	M00012	Glyoxylate cycle	3	5	60
MMSF_3281	M00012	Glyoxylate cycle	3	5	60
MMSF_3298	M00012	Glyoxylate cycle	3	5	60
MMSF_3302	M00012	Glyoxylate cycle	2	5	40
MMSF_3305	M00012	Glyoxylate cycle	3	5	60
MMSF_3307	M00012	Glyoxylate cycle	2	5	40
MMSF_3310	M00012	Glyoxylate cycle	2	5	40
MMSF_3316	M00012	Glyoxylate cycle	2	5	40
MMSF_3323	M00012	Glyoxylate cycle	4	5	80
MMSF_3324	M00012	Glyoxylate cycle	5	5	100
MMSF_3328	M00012	Glyoxylate cycle	5	5	100
MMSF_3332	M00012	Glyoxylate cycle	2	5	40
MMSF_3336	M00012	Glyoxylate cycle	2	5	40
MMSF_3340	M00012	Glyoxylate cycle	2	5	40
MMSF_3350	M00012	Glyoxylate cycle	3	5	60
MMSF_3353	M00012	Glyoxylate cycle	5	5	100
MMSF_3355	M00012	Glyoxylate cycle	4	5	80
MMSF_3359	M00012	Glyoxylate cycle	3	5	60
MMSF_3361	M00012	Glyoxylate cycle	3	5	60
MMSF_3362	M00012	Glyoxylate cycle	2	5	40
MMSF_3364	M00012	Glyoxylate cycle	2	5	40
MMSF_3400	M00012	Glyoxylate cycle	3	5	60
MMSF_3407	M00012	Glyoxylate cycle	2	5	40
MMSF_3412	M00012	Glyoxylate cycle	3	5	60
MMSF_3426	M00012	Glyoxylate cycle	4	5	80
MMSF_3448	M00012	Glyoxylate cycle	3	5	60
MMSF_3455	M00012	Glyoxylate cycle	3	5	60
MMSF_3460	M00012	Glyoxylate cycle	3	5	60
MMSF_3501	M00012	Glyoxylate cycle	2	5	40
MMSF_3504	M00012	Glyoxylate cycle	4	5	80
MMSF_3506	M00012	Glyoxylate cycle	3	5	60
MMSF_3507	M00012	Glyoxylate cycle	4	5	80
MMSF_3509	M00012	Glyoxylate cycle	2	5	40
MMSF_3510	M00012	Glyoxylate cycle	3	5	60
MMSF_3511	M00012	Glyoxylate cycle	2	5	40
MMSF_3516	M00012	Glyoxylate cycle	4	5	80
MMSF_3517	M00012	Glyoxylate cycle	4	5	80
MMSF_3519	M00012	Glyoxylate cycle	3	5	60
MMSF_3534	M00012	Glyoxylate cycle	3	5	60
MMSF_3537	M00012	Glyoxylate cycle	3	5	60
MMSF_3543	M00012	Glyoxylate cycle	2	5	40
MMSF_3544	M00012	Glyoxylate cycle	3	5	60
MMSF_3546	M00012	Glyoxylate cycle	4	5	80
MMSF_3550	M00012	Glyoxylate cycle	3	5	60
MMSF_3552	M00012	Glyoxylate cycle	3	5	60
MMSF_3556	M00012	Glyoxylate cycle	2	5	40
MMSF_3247	M00013	Malonate semialdehyde pathway, propanoyl-CoA => acetyl-CoA	2	4	50
MMSF_3250	M00013	Malonate semialdehyde pathway, propanoyl-CoA => acetyl-CoA	1	4	25
MMSF_3263	M00013	Malonate semialdehyde pathway, propanoyl-CoA => acetyl-CoA	3	4	75
MMSF_3278	M00013	Malonate semialdehyde pathway, propanoyl-CoA => acetyl-CoA	2	4	50
MMSF_3281	M00013	Malonate semialdehyde pathway, propanoyl-CoA => acetyl-CoA	2	4	50
MMSF_3298	M00013	Malonate semialdehyde pathway, propanoyl-CoA => acetyl-CoA	2	4	50
MMSF_3302	M00013	Malonate semialdehyde pathway, propanoyl-CoA => acetyl-CoA	1	4	25
MMSF_3305	M00013	Malonate semialdehyde pathway, propanoyl-CoA => acetyl-CoA	2	4	50
MMSF_3307	M00013	Malonate semialdehyde pathway, propanoyl-CoA => acetyl-CoA	1	4	25
MMSF_3310	M00013	Malonate semialdehyde pathway, propanoyl-CoA => acetyl-CoA	1	4	25
MMSF_3316	M00013	Malonate semialdehyde pathway, propanoyl-CoA => acetyl-CoA	1	4	25
MMSF_3323	M00013	Malonate semialdehyde pathway, propanoyl-CoA => acetyl-CoA	2	4	50
MMSF_3324	M00013	Malonate semialdehyde pathway, propanoyl-CoA => acetyl-CoA	2	4	50
MMSF_3328	M00013	Malonate semialdehyde pathway, propanoyl-CoA => acetyl-CoA	2	4	50
MMSF_3332	M00013	Malonate semialdehyde pathway, propanoyl-CoA => acetyl-CoA	1	4	25
MMSF_3336	M00013	Malonate semialdehyde pathway, propanoyl-CoA => acetyl-CoA	1	4	25
MMSF_3340	M00013	Malonate semialdehyde pathway, propanoyl-CoA => acetyl-CoA	1	4	25
MMSF_3350	M00013	Malonate semialdehyde pathway, propanoyl-CoA => acetyl-CoA	2	4	50
MMSF_3353	M00013	Malonate semialdehyde pathway, propanoyl-CoA => acetyl-CoA	2	4	50
MMSF_3355	M00013	Malonate semialdehyde pathway, propanoyl-CoA => acetyl-CoA	2	4	50
MMSF_3359	M00013	Malonate semialdehyde pathway, propanoyl-CoA => acetyl-CoA	2	4	50
MMSF_3361	M00013	Malonate semialdehyde pathway, propanoyl-CoA => acetyl-CoA	2	4	50
MMSF_3362	M00013	Malonate semialdehyde pathway, propanoyl-CoA => acetyl-CoA	1	4	25
MMSF_3364	M00013	Malonate semialdehyde pathway, propanoyl-CoA => acetyl-CoA	1	4	25
MMSF_3400	M00013	Malonate semialdehyde pathway, propanoyl-CoA => acetyl-CoA	2	4	50
MMSF_3407	M00013	Malonate semialdehyde pathway, propanoyl-CoA => acetyl-CoA	1	4	25
MMSF_3412	M00013	Malonate semialdehyde pathway, propanoyl-CoA => acetyl-CoA	2	4	50
MMSF_3426	M00013	Malonate semialdehyde pathway, propanoyl-CoA => acetyl-CoA	2	4	50
MMSF_3448	M00013	Malonate semialdehyde pathway, propanoyl-CoA => acetyl-CoA	2	4	50
MMSF_3455	M00013	Malonate semialdehyde pathway, propanoyl-CoA => acetyl-CoA	2	4	50
MMSF_3460	M00013	Malonate semialdehyde pathway, propanoyl-CoA => acetyl-CoA	2	4	50
MMSF_3501	M00013	Malonate semialdehyde pathway, propanoyl-CoA => acetyl-CoA	1	4	25
MMSF_3504	M00013	Malonate semialdehyde pathway, propanoyl-CoA => acetyl-CoA	2	4	50
MMSF_3506	M00013	Malonate semialdehyde pathway, propanoyl-CoA => acetyl-CoA	2	4	50
MMSF_3507	M00013	Malonate semialdehyde pathway, propanoyl-CoA => acetyl-CoA	2	4	50
MMSF_3509	M00013	Malonate semialdehyde pathway, propanoyl-CoA => acetyl-CoA	1	4	25
MMSF_3510	M00013	Malonate semialdehyde pathway, propanoyl-CoA => acetyl-CoA	2	4	50
MMSF_3511	M00013	Malonate semialdehyde pathway, propanoyl-CoA => acetyl-CoA	1	4	25
MMSF_3516	M00013	Malonate semialdehyde pathway, propanoyl-CoA => acetyl-CoA	2	4	50
MMSF_3517	M00013	Malonate semialdehyde pathway, propanoyl-CoA => acetyl-CoA	2	4	50
MMSF_3519	M00013	Malonate semialdehyde pathway, propanoyl-CoA => acetyl-CoA	2	4	50
MMSF_3534	M00013	Malonate semialdehyde pathway, propanoyl-CoA => acetyl-CoA	2	4	50
MMSF_3537	M00013	Malonate semialdehyde pathway, propanoyl-CoA => acetyl-CoA	2	4	50
MMSF_3543	M00013	Malonate semialdehyde pathway, propanoyl-CoA => acetyl-CoA	1	4	25
MMSF_3544	M00013	Malonate semialdehyde pathway, propanoyl-CoA => acetyl-CoA	2	4	50
MMSF_3546	M00013	Malonate semialdehyde pathway, propanoyl-CoA => acetyl-CoA	2	4	50
MMSF_3550	M00013	Malonate semialdehyde pathway, propanoyl-CoA => acetyl-CoA	2	4	50
MMSF_3552	M00013	Malonate semialdehyde pathway, propanoyl-CoA => acetyl-CoA	2	4	50
MMSF_3556	M00013	Malonate semialdehyde pathway, propanoyl-CoA => acetyl-CoA	1	4	25
MMSF_3247	M00014	Glucuronate pathway (uronate pathway)	2	7	28.57
MMSF_3250	M00014	Glucuronate pathway (uronate pathway)	1	7	14.29
MMSF_3263	M00014	Glucuronate pathway (uronate pathway)	3	7	42.86
MMSF_3278	M00014	Glucuronate pathway (uronate pathway)	2	7	28.57
MMSF_3281	M00014	Glucuronate pathway (uronate pathway)	1	7	14.29
MMSF_3298	M00014	Glucuronate pathway (uronate pathway)	1	7	14.29
MMSF_3302	M00014	Glucuronate pathway (uronate pathway)	1	7	14.29
MMSF_3305	M00014	Glucuronate pathway (uronate pathway)	1	7	14.29
MMSF_3307	M00014	Glucuronate pathway (uronate pathway)	1	7	14.29
MMSF_3310	M00014	Glucuronate pathway (uronate pathway)	1	7	14.29
MMSF_3316	M00014	Glucuronate pathway (uronate pathway)	1	7	14.29
MMSF_3323	M00014	Glucuronate pathway (uronate pathway)	3	7	42.86
MMSF_3324	M00014	Glucuronate pathway (uronate pathway)	0	7	0
MMSF_3328	M00014	Glucuronate pathway (uronate pathway)	2	7	28.57
MMSF_3332	M00014	Glucuronate pathway (uronate pathway)	1	7	14.29
MMSF_3336	M00014	Glucuronate pathway (uronate pathway)	1	7	14.29
MMSF_3340	M00014	Glucuronate pathway (uronate pathway)	1	7	14.29
MMSF_3350	M00014	Glucuronate pathway (uronate pathway)	0	7	0
MMSF_3353	M00014	Glucuronate pathway (uronate pathway)	1	7	14.29
MMSF_3355	M00014	Glucuronate pathway (uronate pathway)	1	7	14.29
MMSF_3359	M00014	Glucuronate pathway (uronate pathway)	1	7	14.29
MMSF_3361	M00014	Glucuronate pathway (uronate pathway)	2	7	28.57
MMSF_3362	M00014	Glucuronate pathway (uronate pathway)	1	7	14.29
MMSF_3364	M00014	Glucuronate pathway (uronate pathway)	1	7	14.29
MMSF_3400	M00014	Glucuronate pathway (uronate pathway)	1	7	14.29
MMSF_3407	M00014	Glucuronate pathway (uronate pathway)	1	7	14.29
MMSF_3412	M00014	Glucuronate pathway (uronate pathway)	3	7	42.86
MMSF_3426	M00014	Glucuronate pathway (uronate pathway)	1	7	14.29
MMSF_3448	M00014	Glucuronate pathway (uronate pathway)	1	7	14.29
MMSF_3455	M00014	Glucuronate pathway (uronate pathway)	3	7	42.86
MMSF_3460	M00014	Glucuronate pathway (uronate pathway)	2	7	28.57
MMSF_3501	M00014	Glucuronate pathway (uronate pathway)	1	7	14.29
MMSF_3504	M00014	Glucuronate pathway (uronate pathway)	3	7	42.86
MMSF_3506	M00014	Glucuronate pathway (uronate pathway)	1	7	14.29
MMSF_3507	M00014	Glucuronate pathway (uronate pathway)	2	7	28.57
MMSF_3509	M00014	Glucuronate pathway (uronate pathway)	1	7	14.29
MMSF_3510	M00014	Glucuronate pathway (uronate pathway)	3	7	42.86
MMSF_3511	M00014	Glucuronate pathway (uronate pathway)	1	7	14.29
MMSF_3516	M00014	Glucuronate pathway (uronate pathway)	3	7	42.86
MMSF_3517	M00014	Glucuronate pathway (uronate pathway)	2	7	28.57
MMSF_3519	M00014	Glucuronate pathway (uronate pathway)	1	7	14.29
MMSF_3534	M00014	Glucuronate pathway (uronate pathway)	3	7	42.86
MMSF_3537	M00014	Glucuronate pathway (uronate pathway)	3	7	42.86
MMSF_3543	M00014	Glucuronate pathway (uronate pathway)	1	7	14.29
MMSF_3544	M00014	Glucuronate pathway (uronate pathway)	3	7	42.86
MMSF_3546	M00014	Glucuronate pathway (uronate pathway)	3	7	42.86
MMSF_3550	M00014	Glucuronate pathway (uronate pathway)	1	7	14.29
MMSF_3552	M00014	Glucuronate pathway (uronate pathway)	3	7	42.86
MMSF_3556	M00014	Glucuronate pathway (uronate pathway)	1	7	14.29
MMSF_3247	M00015	Proline biosynthesis, glutamate => proline	2	2	100
MMSF_3250	M00015	Proline biosynthesis, glutamate => proline	1	2	50
MMSF_3263	M00015	Proline biosynthesis, glutamate => proline	2	2	100
MMSF_3278	M00015	Proline biosynthesis, glutamate => proline	2	2	100
MMSF_3281	M00015	Proline biosynthesis, glutamate => proline	2	2	100
MMSF_3298	M00015	Proline biosynthesis, glutamate => proline	2	2	100
MMSF_3302	M00015	Proline biosynthesis, glutamate => proline	1	2	50
MMSF_3305	M00015	Proline biosynthesis, glutamate => proline	2	2	100
MMSF_3307	M00015	Proline biosynthesis, glutamate => proline	1	2	50
MMSF_3310	M00015	Proline biosynthesis, glutamate => proline	1	2	50
MMSF_3316	M00015	Proline biosynthesis, glutamate => proline	1	2	50
MMSF_3323	M00015	Proline biosynthesis, glutamate => proline	2	2	100
MMSF_3324	M00015	Proline biosynthesis, glutamate => proline	2	2	100
MMSF_3328	M00015	Proline biosynthesis, glutamate => proline	1	2	50
MMSF_3332	M00015	Proline biosynthesis, glutamate => proline	1	2	50
MMSF_3336	M00015	Proline biosynthesis, glutamate => proline	1	2	50
MMSF_3340	M00015	Proline biosynthesis, glutamate => proline	1	2	50
MMSF_3350	M00015	Proline biosynthesis, glutamate => proline	2	2	100
MMSF_3353	M00015	Proline biosynthesis, glutamate => proline	2	2	100
MMSF_3355	M00015	Proline biosynthesis, glutamate => proline	2	2	100
MMSF_3359	M00015	Proline biosynthesis, glutamate => proline	2	2	100
MMSF_3361	M00015	Proline biosynthesis, glutamate => proline	2	2	100
MMSF_3362	M00015	Proline biosynthesis, glutamate => proline	1	2	50
MMSF_3364	M00015	Proline biosynthesis, glutamate => proline	1	2	50
MMSF_3400	M00015	Proline biosynthesis, glutamate => proline	2	2	100
MMSF_3407	M00015	Proline biosynthesis, glutamate => proline	1	2	50
MMSF_3412	M00015	Proline biosynthesis, glutamate => proline	2	2	100
MMSF_3426	M00015	Proline biosynthesis, glutamate => proline	2	2	100
MMSF_3448	M00015	Proline biosynthesis, glutamate => proline	2	2	100
MMSF_3455	M00015	Proline biosynthesis, glutamate => proline	2	2	100
MMSF_3460	M00015	Proline biosynthesis, glutamate => proline	2	2	100
MMSF_3501	M00015	Proline biosynthesis, glutamate => proline	1	2	50
MMSF_3504	M00015	Proline biosynthesis, glutamate => proline	2	2	100
MMSF_3506	M00015	Proline biosynthesis, glutamate => proline	2	2	100
MMSF_3507	M00015	Proline biosynthesis, glutamate => proline	2	2	100
MMSF_3509	M00015	Proline biosynthesis, glutamate => proline	1	2	50
MMSF_3510	M00015	Proline biosynthesis, glutamate => proline	2	2	100
MMSF_3511	M00015	Proline biosynthesis, glutamate => proline	1	2	50
MMSF_3516	M00015	Proline biosynthesis, glutamate => proline	2	2	100
MMSF_3517	M00015	Proline biosynthesis, glutamate => proline	2	2	100
MMSF_3519	M00015	Proline biosynthesis, glutamate => proline	2	2	100
MMSF_3534	M00015	Proline biosynthesis, glutamate => proline	2	2	100
MMSF_3537	M00015	Proline biosynthesis, glutamate => proline	2	2	100
MMSF_3543	M00015	Proline biosynthesis, glutamate => proline	1	2	50
MMSF_3544	M00015	Proline biosynthesis, glutamate => proline	2	2	100
MMSF_3546	M00015	Proline biosynthesis, glutamate => proline	2	2	100
MMSF_3550	M00015	Proline biosynthesis, glutamate => proline	2	2	100
MMSF_3552	M00015	Proline biosynthesis, glutamate => proline	2	2	100
MMSF_3556	M00015	Proline biosynthesis, glutamate => proline	1	2	50
MMSF_3247	M00016	Lysine biosynthesis, succinyl-DAP pathway, aspartate => lysine	9	9	100
MMSF_3250	M00016	Lysine biosynthesis, succinyl-DAP pathway, aspartate => lysine	7	9	77.78
MMSF_3263	M00016	Lysine biosynthesis, succinyl-DAP pathway, aspartate => lysine	9	9	100
MMSF_3278	M00016	Lysine biosynthesis, succinyl-DAP pathway, aspartate => lysine	9	9	100
MMSF_3281	M00016	Lysine biosynthesis, succinyl-DAP pathway, aspartate => lysine	9	9	100
MMSF_3298	M00016	Lysine biosynthesis, succinyl-DAP pathway, aspartate => lysine	9	9	100
MMSF_3302	M00016	Lysine biosynthesis, succinyl-DAP pathway, aspartate => lysine	7	9	77.78
MMSF_3305	M00016	Lysine biosynthesis, succinyl-DAP pathway, aspartate => lysine	9	9	100
MMSF_3307	M00016	Lysine biosynthesis, succinyl-DAP pathway, aspartate => lysine	7	9	77.78
MMSF_3310	M00016	Lysine biosynthesis, succinyl-DAP pathway, aspartate => lysine	7	9	77.78
MMSF_3316	M00016	Lysine biosynthesis, succinyl-DAP pathway, aspartate => lysine	7	9	77.78
MMSF_3323	M00016	Lysine biosynthesis, succinyl-DAP pathway, aspartate => lysine	9	9	100
MMSF_3324	M00016	Lysine biosynthesis, succinyl-DAP pathway, aspartate => lysine	9	9	100
MMSF_3328	M00016	Lysine biosynthesis, succinyl-DAP pathway, aspartate => lysine	8	9	88.89
MMSF_3332	M00016	Lysine biosynthesis, succinyl-DAP pathway, aspartate => lysine	7	9	77.78
MMSF_3336	M00016	Lysine biosynthesis, succinyl-DAP pathway, aspartate => lysine	7	9	77.78
MMSF_3340	M00016	Lysine biosynthesis, succinyl-DAP pathway, aspartate => lysine	7	9	77.78
MMSF_3350	M00016	Lysine biosynthesis, succinyl-DAP pathway, aspartate => lysine	9	9	100
MMSF_3353	M00016	Lysine biosynthesis, succinyl-DAP pathway, aspartate => lysine	8	9	88.89
MMSF_3355	M00016	Lysine biosynthesis, succinyl-DAP pathway, aspartate => lysine	9	9	100
MMSF_3359	M00016	Lysine biosynthesis, succinyl-DAP pathway, aspartate => lysine	9	9	100
MMSF_3361	M00016	Lysine biosynthesis, succinyl-DAP pathway, aspartate => lysine	9	9	100
MMSF_3362	M00016	Lysine biosynthesis, succinyl-DAP pathway, aspartate => lysine	7	9	77.78
MMSF_3364	M00016	Lysine biosynthesis, succinyl-DAP pathway, aspartate => lysine	7	9	77.78
MMSF_3400	M00016	Lysine biosynthesis, succinyl-DAP pathway, aspartate => lysine	9	9	100
MMSF_3407	M00016	Lysine biosynthesis, succinyl-DAP pathway, aspartate => lysine	7	9	77.78
MMSF_3412	M00016	Lysine biosynthesis, succinyl-DAP pathway, aspartate => lysine	9	9	100
MMSF_3426	M00016	Lysine biosynthesis, succinyl-DAP pathway, aspartate => lysine	9	9	100
MMSF_3448	M00016	Lysine biosynthesis, succinyl-DAP pathway, aspartate => lysine	9	9	100
MMSF_3455	M00016	Lysine biosynthesis, succinyl-DAP pathway, aspartate => lysine	9	9	100
MMSF_3460	M00016	Lysine biosynthesis, succinyl-DAP pathway, aspartate => lysine	8	9	88.89
MMSF_3501	M00016	Lysine biosynthesis, succinyl-DAP pathway, aspartate => lysine	7	9	77.78
MMSF_3504	M00016	Lysine biosynthesis, succinyl-DAP pathway, aspartate => lysine	9	9	100
MMSF_3506	M00016	Lysine biosynthesis, succinyl-DAP pathway, aspartate => lysine	9	9	100
MMSF_3507	M00016	Lysine biosynthesis, succinyl-DAP pathway, aspartate => lysine	9	9	100
MMSF_3509	M00016	Lysine biosynthesis, succinyl-DAP pathway, aspartate => lysine	7	9	77.78
MMSF_3510	M00016	Lysine biosynthesis, succinyl-DAP pathway, aspartate => lysine	9	9	100
MMSF_3511	M00016	Lysine biosynthesis, succinyl-DAP pathway, aspartate => lysine	7	9	77.78
MMSF_3516	M00016	Lysine biosynthesis, succinyl-DAP pathway, aspartate => lysine	9	9	100
MMSF_3517	M00016	Lysine biosynthesis, succinyl-DAP pathway, aspartate => lysine	9	9	100
MMSF_3519	M00016	Lysine biosynthesis, succinyl-DAP pathway, aspartate => lysine	9	9	100
MMSF_3534	M00016	Lysine biosynthesis, succinyl-DAP pathway, aspartate => lysine	9	9	100
MMSF_3537	M00016	Lysine biosynthesis, succinyl-DAP pathway, aspartate => lysine	9	9	100
MMSF_3543	M00016	Lysine biosynthesis, succinyl-DAP pathway, aspartate => lysine	7	9	77.78
MMSF_3544	M00016	Lysine biosynthesis, succinyl-DAP pathway, aspartate => lysine	9	9	100
MMSF_3546	M00016	Lysine biosynthesis, succinyl-DAP pathway, aspartate => lysine	9	9	100
MMSF_3550	M00016	Lysine biosynthesis, succinyl-DAP pathway, aspartate => lysine	9	9	100
MMSF_3552	M00016	Lysine biosynthesis, succinyl-DAP pathway, aspartate => lysine	9	9	100
MMSF_3556	M00016	Lysine biosynthesis, succinyl-DAP pathway, aspartate => lysine	7	9	77.78
MMSF_3247	M00017	Methionine biosynthesis, apartate => homoserine => methionine	6	7	85.71
MMSF_3250	M00017	Methionine biosynthesis, apartate => homoserine => methionine	6	7	85.71
MMSF_3263	M00017	Methionine biosynthesis, apartate => homoserine => methionine	5	7	71.43
MMSF_3278	M00017	Methionine biosynthesis, apartate => homoserine => methionine	5	7	71.43
MMSF_3281	M00017	Methionine biosynthesis, apartate => homoserine => methionine	5	7	71.43
MMSF_3298	M00017	Methionine biosynthesis, apartate => homoserine => methionine	5	7	71.43
MMSF_3302	M00017	Methionine biosynthesis, apartate => homoserine => methionine	6	7	85.71
MMSF_3305	M00017	Methionine biosynthesis, apartate => homoserine => methionine	5	7	71.43
MMSF_3307	M00017	Methionine biosynthesis, apartate => homoserine => methionine	6	7	85.71
MMSF_3310	M00017	Methionine biosynthesis, apartate => homoserine => methionine	6	7	85.71
MMSF_3316	M00017	Methionine biosynthesis, apartate => homoserine => methionine	6	7	85.71
MMSF_3323	M00017	Methionine biosynthesis, apartate => homoserine => methionine	4	7	57.14
MMSF_3324	M00017	Methionine biosynthesis, apartate => homoserine => methionine	4	7	57.14
MMSF_3328	M00017	Methionine biosynthesis, apartate => homoserine => methionine	7	7	100
MMSF_3332	M00017	Methionine biosynthesis, apartate => homoserine => methionine	6	7	85.71
MMSF_3336	M00017	Methionine biosynthesis, apartate => homoserine => methionine	6	7	85.71
MMSF_3340	M00017	Methionine biosynthesis, apartate => homoserine => methionine	6	7	85.71
MMSF_3350	M00017	Methionine biosynthesis, apartate => homoserine => methionine	5	7	71.43
MMSF_3353	M00017	Methionine biosynthesis, apartate => homoserine => methionine	7	7	100
MMSF_3355	M00017	Methionine biosynthesis, apartate => homoserine => methionine	4	7	57.14
MMSF_3359	M00017	Methionine biosynthesis, apartate => homoserine => methionine	5	7	71.43
MMSF_3361	M00017	Methionine biosynthesis, apartate => homoserine => methionine	6	7	85.71
MMSF_3362	M00017	Methionine biosynthesis, apartate => homoserine => methionine	6	7	85.71
MMSF_3364	M00017	Methionine biosynthesis, apartate => homoserine => methionine	6	7	85.71
MMSF_3400	M00017	Methionine biosynthesis, apartate => homoserine => methionine	5	7	71.43
MMSF_3407	M00017	Methionine biosynthesis, apartate => homoserine => methionine	6	7	85.71
MMSF_3412	M00017	Methionine biosynthesis, apartate => homoserine => methionine	5	7	71.43
MMSF_3426	M00017	Methionine biosynthesis, apartate => homoserine => methionine	4	7	57.14
MMSF_3448	M00017	Methionine biosynthesis, apartate => homoserine => methionine	5	7	71.43
MMSF_3455	M00017	Methionine biosynthesis, apartate => homoserine => methionine	5	7	71.43
MMSF_3460	M00017	Methionine biosynthesis, apartate => homoserine => methionine	7	7	100
MMSF_3501	M00017	Methionine biosynthesis, apartate => homoserine => methionine	6	7	85.71
MMSF_3504	M00017	Methionine biosynthesis, apartate => homoserine => methionine	6	7	85.71
MMSF_3506	M00017	Methionine biosynthesis, apartate => homoserine => methionine	4	7	57.14
MMSF_3507	M00017	Methionine biosynthesis, apartate => homoserine => methionine	6	7	85.71
MMSF_3509	M00017	Methionine biosynthesis, apartate => homoserine => methionine	6	7	85.71
MMSF_3510	M00017	Methionine biosynthesis, apartate => homoserine => methionine	5	7	71.43
MMSF_3511	M00017	Methionine biosynthesis, apartate => homoserine => methionine	6	7	85.71
MMSF_3516	M00017	Methionine biosynthesis, apartate => homoserine => methionine	6	7	85.71
MMSF_3517	M00017	Methionine biosynthesis, apartate => homoserine => methionine	6	7	85.71
MMSF_3519	M00017	Methionine biosynthesis, apartate => homoserine => methionine	4	7	57.14
MMSF_3534	M00017	Methionine biosynthesis, apartate => homoserine => methionine	5	7	71.43
MMSF_3537	M00017	Methionine biosynthesis, apartate => homoserine => methionine	5	7	71.43
MMSF_3543	M00017	Methionine biosynthesis, apartate => homoserine => methionine	6	7	85.71
MMSF_3544	M00017	Methionine biosynthesis, apartate => homoserine => methionine	5	7	71.43
MMSF_3546	M00017	Methionine biosynthesis, apartate => homoserine => methionine	6	7	85.71
MMSF_3550	M00017	Methionine biosynthesis, apartate => homoserine => methionine	4	7	57.14
MMSF_3552	M00017	Methionine biosynthesis, apartate => homoserine => methionine	5	7	71.43
MMSF_3556	M00017	Methionine biosynthesis, apartate => homoserine => methionine	6	7	85.71
MMSF_3247	M00018	Threonine biosynthesis, aspartate => homoserine => threonine	5	5	100
MMSF_3250	M00018	Threonine biosynthesis, aspartate => homoserine => threonine	5	5	100
MMSF_3263	M00018	Threonine biosynthesis, aspartate => homoserine => threonine	5	5	100
MMSF_3278	M00018	Threonine biosynthesis, aspartate => homoserine => threonine	4	5	80
MMSF_3281	M00018	Threonine biosynthesis, aspartate => homoserine => threonine	4	5	80
MMSF_3298	M00018	Threonine biosynthesis, aspartate => homoserine => threonine	4	5	80
MMSF_3302	M00018	Threonine biosynthesis, aspartate => homoserine => threonine	5	5	100
MMSF_3305	M00018	Threonine biosynthesis, aspartate => homoserine => threonine	4	5	80
MMSF_3307	M00018	Threonine biosynthesis, aspartate => homoserine => threonine	5	5	100
MMSF_3310	M00018	Threonine biosynthesis, aspartate => homoserine => threonine	5	5	100
MMSF_3316	M00018	Threonine biosynthesis, aspartate => homoserine => threonine	5	5	100
MMSF_3323	M00018	Threonine biosynthesis, aspartate => homoserine => threonine	5	5	100
MMSF_3324	M00018	Threonine biosynthesis, aspartate => homoserine => threonine	5	5	100
MMSF_3328	M00018	Threonine biosynthesis, aspartate => homoserine => threonine	5	5	100
MMSF_3332	M00018	Threonine biosynthesis, aspartate => homoserine => threonine	5	5	100
MMSF_3336	M00018	Threonine biosynthesis, aspartate => homoserine => threonine	5	5	100
MMSF_3340	M00018	Threonine biosynthesis, aspartate => homoserine => threonine	5	5	100
MMSF_3350	M00018	Threonine biosynthesis, aspartate => homoserine => threonine	4	5	80
MMSF_3353	M00018	Threonine biosynthesis, aspartate => homoserine => threonine	5	5	100
MMSF_3355	M00018	Threonine biosynthesis, aspartate => homoserine => threonine	5	5	100
MMSF_3359	M00018	Threonine biosynthesis, aspartate => homoserine => threonine	4	5	80
MMSF_3361	M00018	Threonine biosynthesis, aspartate => homoserine => threonine	5	5	100
MMSF_3362	M00018	Threonine biosynthesis, aspartate => homoserine => threonine	5	5	100
MMSF_3364	M00018	Threonine biosynthesis, aspartate => homoserine => threonine	5	5	100
MMSF_3400	M00018	Threonine biosynthesis, aspartate => homoserine => threonine	4	5	80
MMSF_3407	M00018	Threonine biosynthesis, aspartate => homoserine => threonine	5	5	100
MMSF_3412	M00018	Threonine biosynthesis, aspartate => homoserine => threonine	5	5	100
MMSF_3426	M00018	Threonine biosynthesis, aspartate => homoserine => threonine	5	5	100
MMSF_3448	M00018	Threonine biosynthesis, aspartate => homoserine => threonine	4	5	80
MMSF_3455	M00018	Threonine biosynthesis, aspartate => homoserine => threonine	4	5	80
MMSF_3460	M00018	Threonine biosynthesis, aspartate => homoserine => threonine	5	5	100
MMSF_3501	M00018	Threonine biosynthesis, aspartate => homoserine => threonine	5	5	100
MMSF_3504	M00018	Threonine biosynthesis, aspartate => homoserine => threonine	5	5	100
MMSF_3506	M00018	Threonine biosynthesis, aspartate => homoserine => threonine	5	5	100
MMSF_3507	M00018	Threonine biosynthesis, aspartate => homoserine => threonine	5	5	100
MMSF_3509	M00018	Threonine biosynthesis, aspartate => homoserine => threonine	5	5	100
MMSF_3510	M00018	Threonine biosynthesis, aspartate => homoserine => threonine	4	5	80
MMSF_3511	M00018	Threonine biosynthesis, aspartate => homoserine => threonine	5	5	100
MMSF_3516	M00018	Threonine biosynthesis, aspartate => homoserine => threonine	5	5	100
MMSF_3517	M00018	Threonine biosynthesis, aspartate => homoserine => threonine	5	5	100
MMSF_3519	M00018	Threonine biosynthesis, aspartate => homoserine => threonine	5	5	100
MMSF_3534	M00018	Threonine biosynthesis, aspartate => homoserine => threonine	4	5	80
MMSF_3537	M00018	Threonine biosynthesis, aspartate => homoserine => threonine	4	5	80
MMSF_3543	M00018	Threonine biosynthesis, aspartate => homoserine => threonine	5	5	100
MMSF_3544	M00018	Threonine biosynthesis, aspartate => homoserine => threonine	5	5	100
MMSF_3546	M00018	Threonine biosynthesis, aspartate => homoserine => threonine	5	5	100
MMSF_3550	M00018	Threonine biosynthesis, aspartate => homoserine => threonine	5	5	100
MMSF_3552	M00018	Threonine biosynthesis, aspartate => homoserine => threonine	4	5	80
MMSF_3556	M00018	Threonine biosynthesis, aspartate => homoserine => threonine	5	5	100
MMSF_3247	M00019	Valine/isoleucine biosynthesis, pyruvate => valine / 2-oxobutanoate => isoleucine	3	4	75
MMSF_3250	M00019	Valine/isoleucine biosynthesis, pyruvate => valine / 2-oxobutanoate => isoleucine	4	4	100
MMSF_3263	M00019	Valine/isoleucine biosynthesis, pyruvate => valine / 2-oxobutanoate => isoleucine	4	4	100
MMSF_3278	M00019	Valine/isoleucine biosynthesis, pyruvate => valine / 2-oxobutanoate => isoleucine	4	4	100
MMSF_3281	M00019	Valine/isoleucine biosynthesis, pyruvate => valine / 2-oxobutanoate => isoleucine	4	4	100
MMSF_3298	M00019	Valine/isoleucine biosynthesis, pyruvate => valine / 2-oxobutanoate => isoleucine	4	4	100
MMSF_3302	M00019	Valine/isoleucine biosynthesis, pyruvate => valine / 2-oxobutanoate => isoleucine	4	4	100
MMSF_3305	M00019	Valine/isoleucine biosynthesis, pyruvate => valine / 2-oxobutanoate => isoleucine	4	4	100
MMSF_3307	M00019	Valine/isoleucine biosynthesis, pyruvate => valine / 2-oxobutanoate => isoleucine	4	4	100
MMSF_3310	M00019	Valine/isoleucine biosynthesis, pyruvate => valine / 2-oxobutanoate => isoleucine	4	4	100
MMSF_3316	M00019	Valine/isoleucine biosynthesis, pyruvate => valine / 2-oxobutanoate => isoleucine	4	4	100
MMSF_3323	M00019	Valine/isoleucine biosynthesis, pyruvate => valine / 2-oxobutanoate => isoleucine	4	4	100
MMSF_3324	M00019	Valine/isoleucine biosynthesis, pyruvate => valine / 2-oxobutanoate => isoleucine	3	4	75
MMSF_3328	M00019	Valine/isoleucine biosynthesis, pyruvate => valine / 2-oxobutanoate => isoleucine	4	4	100
MMSF_3332	M00019	Valine/isoleucine biosynthesis, pyruvate => valine / 2-oxobutanoate => isoleucine	4	4	100
MMSF_3336	M00019	Valine/isoleucine biosynthesis, pyruvate => valine / 2-oxobutanoate => isoleucine	4	4	100
MMSF_3340	M00019	Valine/isoleucine biosynthesis, pyruvate => valine / 2-oxobutanoate => isoleucine	4	4	100
MMSF_3350	M00019	Valine/isoleucine biosynthesis, pyruvate => valine / 2-oxobutanoate => isoleucine	4	4	100
MMSF_3353	M00019	Valine/isoleucine biosynthesis, pyruvate => valine / 2-oxobutanoate => isoleucine	4	4	100
MMSF_3355	M00019	Valine/isoleucine biosynthesis, pyruvate => valine / 2-oxobutanoate => isoleucine	4	4	100
MMSF_3359	M00019	Valine/isoleucine biosynthesis, pyruvate => valine / 2-oxobutanoate => isoleucine	4	4	100
MMSF_3361	M00019	Valine/isoleucine biosynthesis, pyruvate => valine / 2-oxobutanoate => isoleucine	3	4	75
MMSF_3362	M00019	Valine/isoleucine biosynthesis, pyruvate => valine / 2-oxobutanoate => isoleucine	4	4	100
MMSF_3364	M00019	Valine/isoleucine biosynthesis, pyruvate => valine / 2-oxobutanoate => isoleucine	4	4	100
MMSF_3400	M00019	Valine/isoleucine biosynthesis, pyruvate => valine / 2-oxobutanoate => isoleucine	4	4	100
MMSF_3407	M00019	Valine/isoleucine biosynthesis, pyruvate => valine / 2-oxobutanoate => isoleucine	4	4	100
MMSF_3412	M00019	Valine/isoleucine biosynthesis, pyruvate => valine / 2-oxobutanoate => isoleucine	4	4	100
MMSF_3426	M00019	Valine/isoleucine biosynthesis, pyruvate => valine / 2-oxobutanoate => isoleucine	4	4	100
MMSF_3448	M00019	Valine/isoleucine biosynthesis, pyruvate => valine / 2-oxobutanoate => isoleucine	4	4	100
MMSF_3455	M00019	Valine/isoleucine biosynthesis, pyruvate => valine / 2-oxobutanoate => isoleucine	4	4	100
MMSF_3460	M00019	Valine/isoleucine biosynthesis, pyruvate => valine / 2-oxobutanoate => isoleucine	4	4	100
MMSF_3501	M00019	Valine/isoleucine biosynthesis, pyruvate => valine / 2-oxobutanoate => isoleucine	4	4	100
MMSF_3504	M00019	Valine/isoleucine biosynthesis, pyruvate => valine / 2-oxobutanoate => isoleucine	4	4	100
MMSF_3506	M00019	Valine/isoleucine biosynthesis, pyruvate => valine / 2-oxobutanoate => isoleucine	4	4	100
MMSF_3507	M00019	Valine/isoleucine biosynthesis, pyruvate => valine / 2-oxobutanoate => isoleucine	4	4	100
MMSF_3509	M00019	Valine/isoleucine biosynthesis, pyruvate => valine / 2-oxobutanoate => isoleucine	4	4	100
MMSF_3510	M00019	Valine/isoleucine biosynthesis, pyruvate => valine / 2-oxobutanoate => isoleucine	4	4	100
MMSF_3511	M00019	Valine/isoleucine biosynthesis, pyruvate => valine / 2-oxobutanoate => isoleucine	4	4	100
MMSF_3516	M00019	Valine/isoleucine biosynthesis, pyruvate => valine / 2-oxobutanoate => isoleucine	4	4	100
MMSF_3517	M00019	Valine/isoleucine biosynthesis, pyruvate => valine / 2-oxobutanoate => isoleucine	4	4	100
MMSF_3519	M00019	Valine/isoleucine biosynthesis, pyruvate => valine / 2-oxobutanoate => isoleucine	4	4	100
MMSF_3534	M00019	Valine/isoleucine biosynthesis, pyruvate => valine / 2-oxobutanoate => isoleucine	4	4	100
MMSF_3537	M00019	Valine/isoleucine biosynthesis, pyruvate => valine / 2-oxobutanoate => isoleucine	4	4	100
MMSF_3543	M00019	Valine/isoleucine biosynthesis, pyruvate => valine / 2-oxobutanoate => isoleucine	4	4	100
MMSF_3544	M00019	Valine/isoleucine biosynthesis, pyruvate => valine / 2-oxobutanoate => isoleucine	4	4	100
MMSF_3546	M00019	Valine/isoleucine biosynthesis, pyruvate => valine / 2-oxobutanoate => isoleucine	4	4	100
MMSF_3550	M00019	Valine/isoleucine biosynthesis, pyruvate => valine / 2-oxobutanoate => isoleucine	4	4	100
MMSF_3552	M00019	Valine/isoleucine biosynthesis, pyruvate => valine / 2-oxobutanoate => isoleucine	4	4	100
MMSF_3556	M00019	Valine/isoleucine biosynthesis, pyruvate => valine / 2-oxobutanoate => isoleucine	4	4	100
MMSF_3247	M00020	Serine biosynthesis, glycerate-3P => serine	3	3	100
MMSF_3250	M00020	Serine biosynthesis, glycerate-3P => serine	2	3	66.67
MMSF_3263	M00020	Serine biosynthesis, glycerate-3P => serine	3	3	100
MMSF_3278	M00020	Serine biosynthesis, glycerate-3P => serine	3	3	100
MMSF_3281	M00020	Serine biosynthesis, glycerate-3P => serine	3	3	100
MMSF_3298	M00020	Serine biosynthesis, glycerate-3P => serine	3	3	100
MMSF_3302	M00020	Serine biosynthesis, glycerate-3P => serine	2	3	66.67
MMSF_3305	M00020	Serine biosynthesis, glycerate-3P => serine	3	3	100
MMSF_3307	M00020	Serine biosynthesis, glycerate-3P => serine	2	3	66.67
MMSF_3310	M00020	Serine biosynthesis, glycerate-3P => serine	2	3	66.67
MMSF_3316	M00020	Serine biosynthesis, glycerate-3P => serine	2	3	66.67
MMSF_3323	M00020	Serine biosynthesis, glycerate-3P => serine	3	3	100
MMSF_3324	M00020	Serine biosynthesis, glycerate-3P => serine	3	3	100
MMSF_3328	M00020	Serine biosynthesis, glycerate-3P => serine	2	3	66.67
MMSF_3332	M00020	Serine biosynthesis, glycerate-3P => serine	2	3	66.67
MMSF_3336	M00020	Serine biosynthesis, glycerate-3P => serine	2	3	66.67
MMSF_3340	M00020	Serine biosynthesis, glycerate-3P => serine	2	3	66.67
MMSF_3350	M00020	Serine biosynthesis, glycerate-3P => serine	3	3	100
MMSF_3353	M00020	Serine biosynthesis, glycerate-3P => serine	2	3	66.67
MMSF_3355	M00020	Serine biosynthesis, glycerate-3P => serine	3	3	100
MMSF_3359	M00020	Serine biosynthesis, glycerate-3P => serine	3	3	100
MMSF_3361	M00020	Serine biosynthesis, glycerate-3P => serine	3	3	100
MMSF_3362	M00020	Serine biosynthesis, glycerate-3P => serine	2	3	66.67
MMSF_3364	M00020	Serine biosynthesis, glycerate-3P => serine	2	3	66.67
MMSF_3400	M00020	Serine biosynthesis, glycerate-3P => serine	3	3	100
MMSF_3407	M00020	Serine biosynthesis, glycerate-3P => serine	2	3	66.67
MMSF_3412	M00020	Serine biosynthesis, glycerate-3P => serine	3	3	100
MMSF_3426	M00020	Serine biosynthesis, glycerate-3P => serine	3	3	100
MMSF_3448	M00020	Serine biosynthesis, glycerate-3P => serine	3	3	100
MMSF_3455	M00020	Serine biosynthesis, glycerate-3P => serine	3	3	100
MMSF_3460	M00020	Serine biosynthesis, glycerate-3P => serine	2	3	66.67
MMSF_3501	M00020	Serine biosynthesis, glycerate-3P => serine	2	3	66.67
MMSF_3504	M00020	Serine biosynthesis, glycerate-3P => serine	3	3	100
MMSF_3506	M00020	Serine biosynthesis, glycerate-3P => serine	3	3	100
MMSF_3507	M00020	Serine biosynthesis, glycerate-3P => serine	3	3	100
MMSF_3509	M00020	Serine biosynthesis, glycerate-3P => serine	2	3	66.67
MMSF_3510	M00020	Serine biosynthesis, glycerate-3P => serine	3	3	100
MMSF_3511	M00020	Serine biosynthesis, glycerate-3P => serine	2	3	66.67
MMSF_3516	M00020	Serine biosynthesis, glycerate-3P => serine	3	3	100
MMSF_3517	M00020	Serine biosynthesis, glycerate-3P => serine	3	3	100
MMSF_3519	M00020	Serine biosynthesis, glycerate-3P => serine	3	3	100
MMSF_3534	M00020	Serine biosynthesis, glycerate-3P => serine	3	3	100
MMSF_3537	M00020	Serine biosynthesis, glycerate-3P => serine	3	3	100
MMSF_3543	M00020	Serine biosynthesis, glycerate-3P => serine	2	3	66.67
MMSF_3544	M00020	Serine biosynthesis, glycerate-3P => serine	3	3	100
MMSF_3546	M00020	Serine biosynthesis, glycerate-3P => serine	3	3	100
MMSF_3550	M00020	Serine biosynthesis, glycerate-3P => serine	3	3	100
MMSF_3552	M00020	Serine biosynthesis, glycerate-3P => serine	3	3	100
MMSF_3556	M00020	Serine biosynthesis, glycerate-3P => serine	2	3	66.67
MMSF_3247	M00021	Cysteine biosynthesis, serine => cysteine	2	2	100
MMSF_3250	M00021	Cysteine biosynthesis, serine => cysteine	1	2	50
MMSF_3263	M00021	Cysteine biosynthesis, serine => cysteine	2	2	100
MMSF_3278	M00021	Cysteine biosynthesis, serine => cysteine	1	2	50
MMSF_3281	M00021	Cysteine biosynthesis, serine => cysteine	1	2	50
MMSF_3298	M00021	Cysteine biosynthesis, serine => cysteine	1	2	50
MMSF_3302	M00021	Cysteine biosynthesis, serine => cysteine	1	2	50
MMSF_3305	M00021	Cysteine biosynthesis, serine => cysteine	1	2	50
MMSF_3307	M00021	Cysteine biosynthesis, serine => cysteine	1	2	50
MMSF_3310	M00021	Cysteine biosynthesis, serine => cysteine	1	2	50
MMSF_3316	M00021	Cysteine biosynthesis, serine => cysteine	1	2	50
MMSF_3323	M00021	Cysteine biosynthesis, serine => cysteine	2	2	100
MMSF_3324	M00021	Cysteine biosynthesis, serine => cysteine	2	2	100
MMSF_3328	M00021	Cysteine biosynthesis, serine => cysteine	2	2	100
MMSF_3332	M00021	Cysteine biosynthesis, serine => cysteine	1	2	50
MMSF_3336	M00021	Cysteine biosynthesis, serine => cysteine	1	2	50
MMSF_3340	M00021	Cysteine biosynthesis, serine => cysteine	1	2	50
MMSF_3350	M00021	Cysteine biosynthesis, serine => cysteine	1	2	50
MMSF_3353	M00021	Cysteine biosynthesis, serine => cysteine	2	2	100
MMSF_3355	M00021	Cysteine biosynthesis, serine => cysteine	2	2	100
MMSF_3359	M00021	Cysteine biosynthesis, serine => cysteine	1	2	50
MMSF_3361	M00021	Cysteine biosynthesis, serine => cysteine	2	2	100
MMSF_3362	M00021	Cysteine biosynthesis, serine => cysteine	1	2	50
MMSF_3364	M00021	Cysteine biosynthesis, serine => cysteine	1	2	50
MMSF_3400	M00021	Cysteine biosynthesis, serine => cysteine	1	2	50
MMSF_3407	M00021	Cysteine biosynthesis, serine => cysteine	1	2	50
MMSF_3412	M00021	Cysteine biosynthesis, serine => cysteine	2	2	100
MMSF_3426	M00021	Cysteine biosynthesis, serine => cysteine	2	2	100
MMSF_3448	M00021	Cysteine biosynthesis, serine => cysteine	1	2	50
MMSF_3455	M00021	Cysteine biosynthesis, serine => cysteine	1	2	50
MMSF_3460	M00021	Cysteine biosynthesis, serine => cysteine	2	2	100
MMSF_3501	M00021	Cysteine biosynthesis, serine => cysteine	1	2	50
MMSF_3504	M00021	Cysteine biosynthesis, serine => cysteine	1	2	50
MMSF_3506	M00021	Cysteine biosynthesis, serine => cysteine	2	2	100
MMSF_3507	M00021	Cysteine biosynthesis, serine => cysteine	2	2	100
MMSF_3509	M00021	Cysteine biosynthesis, serine => cysteine	1	2	50
MMSF_3510	M00021	Cysteine biosynthesis, serine => cysteine	1	2	50
MMSF_3511	M00021	Cysteine biosynthesis, serine => cysteine	1	2	50
MMSF_3516	M00021	Cysteine biosynthesis, serine => cysteine	1	2	50
MMSF_3517	M00021	Cysteine biosynthesis, serine => cysteine	2	2	100
MMSF_3519	M00021	Cysteine biosynthesis, serine => cysteine	2	2	100
MMSF_3534	M00021	Cysteine biosynthesis, serine => cysteine	1	2	50
MMSF_3537	M00021	Cysteine biosynthesis, serine => cysteine	1	2	50
MMSF_3543	M00021	Cysteine biosynthesis, serine => cysteine	1	2	50
MMSF_3544	M00021	Cysteine biosynthesis, serine => cysteine	2	2	100
MMSF_3546	M00021	Cysteine biosynthesis, serine => cysteine	1	2	50
MMSF_3550	M00021	Cysteine biosynthesis, serine => cysteine	2	2	100
MMSF_3552	M00021	Cysteine biosynthesis, serine => cysteine	1	2	50
MMSF_3556	M00021	Cysteine biosynthesis, serine => cysteine	1	2	50
MMSF_3247	M00022	Shikimate pathway, phosphoenolpyruvate + erythrose-4P => chorismate	4	4	100
MMSF_3250	M00022	Shikimate pathway, phosphoenolpyruvate + erythrose-4P => chorismate	3	4	75
MMSF_3263	M00022	Shikimate pathway, phosphoenolpyruvate + erythrose-4P => chorismate	4	4	100
MMSF_3278	M00022	Shikimate pathway, phosphoenolpyruvate + erythrose-4P => chorismate	4	4	100
MMSF_3281	M00022	Shikimate pathway, phosphoenolpyruvate + erythrose-4P => chorismate	4	4	100
MMSF_3298	M00022	Shikimate pathway, phosphoenolpyruvate + erythrose-4P => chorismate	4	4	100
MMSF_3302	M00022	Shikimate pathway, phosphoenolpyruvate + erythrose-4P => chorismate	3	4	75
MMSF_3305	M00022	Shikimate pathway, phosphoenolpyruvate + erythrose-4P => chorismate	4	4	100
MMSF_3307	M00022	Shikimate pathway, phosphoenolpyruvate + erythrose-4P => chorismate	3	4	75
MMSF_3310	M00022	Shikimate pathway, phosphoenolpyruvate + erythrose-4P => chorismate	3	4	75
MMSF_3316	M00022	Shikimate pathway, phosphoenolpyruvate + erythrose-4P => chorismate	3	4	75
MMSF_3323	M00022	Shikimate pathway, phosphoenolpyruvate + erythrose-4P => chorismate	4	4	100
MMSF_3324	M00022	Shikimate pathway, phosphoenolpyruvate + erythrose-4P => chorismate	4	4	100
MMSF_3328	M00022	Shikimate pathway, phosphoenolpyruvate + erythrose-4P => chorismate	4	4	100
MMSF_3332	M00022	Shikimate pathway, phosphoenolpyruvate + erythrose-4P => chorismate	3	4	75
MMSF_3336	M00022	Shikimate pathway, phosphoenolpyruvate + erythrose-4P => chorismate	3	4	75
MMSF_3340	M00022	Shikimate pathway, phosphoenolpyruvate + erythrose-4P => chorismate	3	4	75
MMSF_3350	M00022	Shikimate pathway, phosphoenolpyruvate + erythrose-4P => chorismate	4	4	100
MMSF_3353	M00022	Shikimate pathway, phosphoenolpyruvate + erythrose-4P => chorismate	4	4	100
MMSF_3355	M00022	Shikimate pathway, phosphoenolpyruvate + erythrose-4P => chorismate	4	4	100
MMSF_3359	M00022	Shikimate pathway, phosphoenolpyruvate + erythrose-4P => chorismate	4	4	100
MMSF_3361	M00022	Shikimate pathway, phosphoenolpyruvate + erythrose-4P => chorismate	4	4	100
MMSF_3362	M00022	Shikimate pathway, phosphoenolpyruvate + erythrose-4P => chorismate	3	4	75
MMSF_3364	M00022	Shikimate pathway, phosphoenolpyruvate + erythrose-4P => chorismate	3	4	75
MMSF_3400	M00022	Shikimate pathway, phosphoenolpyruvate + erythrose-4P => chorismate	4	4	100
MMSF_3407	M00022	Shikimate pathway, phosphoenolpyruvate + erythrose-4P => chorismate	3	4	75
MMSF_3412	M00022	Shikimate pathway, phosphoenolpyruvate + erythrose-4P => chorismate	4	4	100
MMSF_3426	M00022	Shikimate pathway, phosphoenolpyruvate + erythrose-4P => chorismate	4	4	100
MMSF_3448	M00022	Shikimate pathway, phosphoenolpyruvate + erythrose-4P => chorismate	4	4	100
MMSF_3455	M00022	Shikimate pathway, phosphoenolpyruvate + erythrose-4P => chorismate	4	4	100
MMSF_3460	M00022	Shikimate pathway, phosphoenolpyruvate + erythrose-4P => chorismate	4	4	100
MMSF_3501	M00022	Shikimate pathway, phosphoenolpyruvate + erythrose-4P => chorismate	3	4	75
MMSF_3504	M00022	Shikimate pathway, phosphoenolpyruvate + erythrose-4P => chorismate	4	4	100
MMSF_3506	M00022	Shikimate pathway, phosphoenolpyruvate + erythrose-4P => chorismate	4	4	100
MMSF_3507	M00022	Shikimate pathway, phosphoenolpyruvate + erythrose-4P => chorismate	4	4	100
MMSF_3509	M00022	Shikimate pathway, phosphoenolpyruvate + erythrose-4P => chorismate	3	4	75
MMSF_3510	M00022	Shikimate pathway, phosphoenolpyruvate + erythrose-4P => chorismate	4	4	100
MMSF_3511	M00022	Shikimate pathway, phosphoenolpyruvate + erythrose-4P => chorismate	3	4	75
MMSF_3516	M00022	Shikimate pathway, phosphoenolpyruvate + erythrose-4P => chorismate	4	4	100
MMSF_3517	M00022	Shikimate pathway, phosphoenolpyruvate + erythrose-4P => chorismate	4	4	100
MMSF_3519	M00022	Shikimate pathway, phosphoenolpyruvate + erythrose-4P => chorismate	4	4	100
MMSF_3534	M00022	Shikimate pathway, phosphoenolpyruvate + erythrose-4P => chorismate	4	4	100
MMSF_3537	M00022	Shikimate pathway, phosphoenolpyruvate + erythrose-4P => chorismate	4	4	100
MMSF_3543	M00022	Shikimate pathway, phosphoenolpyruvate + erythrose-4P => chorismate	3	4	75
MMSF_3544	M00022	Shikimate pathway, phosphoenolpyruvate + erythrose-4P => chorismate	4	4	100
MMSF_3546	M00022	Shikimate pathway, phosphoenolpyruvate + erythrose-4P => chorismate	4	4	100
MMSF_3550	M00022	Shikimate pathway, phosphoenolpyruvate + erythrose-4P => chorismate	4	4	100
MMSF_3552	M00022	Shikimate pathway, phosphoenolpyruvate + erythrose-4P => chorismate	4	4	100
MMSF_3556	M00022	Shikimate pathway, phosphoenolpyruvate + erythrose-4P => chorismate	3	4	75
MMSF_3247	M00023	Tryptophan biosynthesis, chorismate => tryptophan	3	3	100
MMSF_3250	M00023	Tryptophan biosynthesis, chorismate => tryptophan	2	3	66.67
MMSF_3263	M00023	Tryptophan biosynthesis, chorismate => tryptophan	3	3	100
MMSF_3278	M00023	Tryptophan biosynthesis, chorismate => tryptophan	3	3	100
MMSF_3281	M00023	Tryptophan biosynthesis, chorismate => tryptophan	3	3	100
MMSF_3298	M00023	Tryptophan biosynthesis, chorismate => tryptophan	3	3	100
MMSF_3302	M00023	Tryptophan biosynthesis, chorismate => tryptophan	2	3	66.67
MMSF_3305	M00023	Tryptophan biosynthesis, chorismate => tryptophan	3	3	100
MMSF_3307	M00023	Tryptophan biosynthesis, chorismate => tryptophan	2	3	66.67
MMSF_3310	M00023	Tryptophan biosynthesis, chorismate => tryptophan	2	3	66.67
MMSF_3316	M00023	Tryptophan biosynthesis, chorismate => tryptophan	2	3	66.67
MMSF_3323	M00023	Tryptophan biosynthesis, chorismate => tryptophan	3	3	100
MMSF_3324	M00023	Tryptophan biosynthesis, chorismate => tryptophan	3	3	100
MMSF_3328	M00023	Tryptophan biosynthesis, chorismate => tryptophan	3	3	100
MMSF_3332	M00023	Tryptophan biosynthesis, chorismate => tryptophan	2	3	66.67
MMSF_3336	M00023	Tryptophan biosynthesis, chorismate => tryptophan	2	3	66.67
MMSF_3340	M00023	Tryptophan biosynthesis, chorismate => tryptophan	2	3	66.67
MMSF_3350	M00023	Tryptophan biosynthesis, chorismate => tryptophan	3	3	100
MMSF_3353	M00023	Tryptophan biosynthesis, chorismate => tryptophan	3	3	100
MMSF_3355	M00023	Tryptophan biosynthesis, chorismate => tryptophan	3	3	100
MMSF_3359	M00023	Tryptophan biosynthesis, chorismate => tryptophan	3	3	100
MMSF_3361	M00023	Tryptophan biosynthesis, chorismate => tryptophan	3	3	100
MMSF_3362	M00023	Tryptophan biosynthesis, chorismate => tryptophan	2	3	66.67
MMSF_3364	M00023	Tryptophan biosynthesis, chorismate => tryptophan	2	3	66.67
MMSF_3400	M00023	Tryptophan biosynthesis, chorismate => tryptophan	3	3	100
MMSF_3407	M00023	Tryptophan biosynthesis, chorismate => tryptophan	2	3	66.67
MMSF_3412	M00023	Tryptophan biosynthesis, chorismate => tryptophan	3	3	100
MMSF_3426	M00023	Tryptophan biosynthesis, chorismate => tryptophan	3	3	100
MMSF_3448	M00023	Tryptophan biosynthesis, chorismate => tryptophan	3	3	100
MMSF_3455	M00023	Tryptophan biosynthesis, chorismate => tryptophan	3	3	100
MMSF_3460	M00023	Tryptophan biosynthesis, chorismate => tryptophan	2	3	66.67
MMSF_3501	M00023	Tryptophan biosynthesis, chorismate => tryptophan	2	3	66.67
MMSF_3504	M00023	Tryptophan biosynthesis, chorismate => tryptophan	3	3	100
MMSF_3506	M00023	Tryptophan biosynthesis, chorismate => tryptophan	3	3	100
MMSF_3507	M00023	Tryptophan biosynthesis, chorismate => tryptophan	3	3	100
MMSF_3509	M00023	Tryptophan biosynthesis, chorismate => tryptophan	2	3	66.67
MMSF_3510	M00023	Tryptophan biosynthesis, chorismate => tryptophan	3	3	100
MMSF_3511	M00023	Tryptophan biosynthesis, chorismate => tryptophan	2	3	66.67
MMSF_3516	M00023	Tryptophan biosynthesis, chorismate => tryptophan	3	3	100
MMSF_3517	M00023	Tryptophan biosynthesis, chorismate => tryptophan	3	3	100
MMSF_3519	M00023	Tryptophan biosynthesis, chorismate => tryptophan	3	3	100
MMSF_3534	M00023	Tryptophan biosynthesis, chorismate => tryptophan	3	3	100
MMSF_3537	M00023	Tryptophan biosynthesis, chorismate => tryptophan	3	3	100
MMSF_3543	M00023	Tryptophan biosynthesis, chorismate => tryptophan	2	3	66.67
MMSF_3544	M00023	Tryptophan biosynthesis, chorismate => tryptophan	3	3	100
MMSF_3546	M00023	Tryptophan biosynthesis, chorismate => tryptophan	3	3	100
MMSF_3550	M00023	Tryptophan biosynthesis, chorismate => tryptophan	3	3	100
MMSF_3552	M00023	Tryptophan biosynthesis, chorismate => tryptophan	3	3	100
MMSF_3556	M00023	Tryptophan biosynthesis, chorismate => tryptophan	2	3	66.67
MMSF_3247	M00024	Phenylalanine biosynthesis, chorismate => phenylalanine	1	2	50
MMSF_3250	M00024	Phenylalanine biosynthesis, chorismate => phenylalanine	1	2	50
MMSF_3263	M00024	Phenylalanine biosynthesis, chorismate => phenylalanine	1	2	50
MMSF_3278	M00024	Phenylalanine biosynthesis, chorismate => phenylalanine	1	2	50
MMSF_3281	M00024	Phenylalanine biosynthesis, chorismate => phenylalanine	1	2	50
MMSF_3298	M00024	Phenylalanine biosynthesis, chorismate => phenylalanine	1	2	50
MMSF_3302	M00024	Phenylalanine biosynthesis, chorismate => phenylalanine	1	2	50
MMSF_3305	M00024	Phenylalanine biosynthesis, chorismate => phenylalanine	1	2	50
MMSF_3307	M00024	Phenylalanine biosynthesis, chorismate => phenylalanine	1	2	50
MMSF_3310	M00024	Phenylalanine biosynthesis, chorismate => phenylalanine	1	2	50
MMSF_3316	M00024	Phenylalanine biosynthesis, chorismate => phenylalanine	1	2	50
MMSF_3323	M00024	Phenylalanine biosynthesis, chorismate => phenylalanine	1	2	50
MMSF_3324	M00024	Phenylalanine biosynthesis, chorismate => phenylalanine	1	2	50
MMSF_3328	M00024	Phenylalanine biosynthesis, chorismate => phenylalanine	1	2	50
MMSF_3332	M00024	Phenylalanine biosynthesis, chorismate => phenylalanine	1	2	50
MMSF_3336	M00024	Phenylalanine biosynthesis, chorismate => phenylalanine	1	2	50
MMSF_3340	M00024	Phenylalanine biosynthesis, chorismate => phenylalanine	1	2	50
MMSF_3350	M00024	Phenylalanine biosynthesis, chorismate => phenylalanine	1	2	50
MMSF_3353	M00024	Phenylalanine biosynthesis, chorismate => phenylalanine	1	2	50
MMSF_3355	M00024	Phenylalanine biosynthesis, chorismate => phenylalanine	1	2	50
MMSF_3359	M00024	Phenylalanine biosynthesis, chorismate => phenylalanine	1	2	50
MMSF_3361	M00024	Phenylalanine biosynthesis, chorismate => phenylalanine	1	2	50
MMSF_3362	M00024	Phenylalanine biosynthesis, chorismate => phenylalanine	1	2	50
MMSF_3364	M00024	Phenylalanine biosynthesis, chorismate => phenylalanine	1	2	50
MMSF_3400	M00024	Phenylalanine biosynthesis, chorismate => phenylalanine	1	2	50
MMSF_3407	M00024	Phenylalanine biosynthesis, chorismate => phenylalanine	1	2	50
MMSF_3412	M00024	Phenylalanine biosynthesis, chorismate => phenylalanine	1	2	50
MMSF_3426	M00024	Phenylalanine biosynthesis, chorismate => phenylalanine	1	2	50
MMSF_3448	M00024	Phenylalanine biosynthesis, chorismate => phenylalanine	1	2	50
MMSF_3455	M00024	Phenylalanine biosynthesis, chorismate => phenylalanine	1	2	50
MMSF_3460	M00024	Phenylalanine biosynthesis, chorismate => phenylalanine	1	2	50
MMSF_3501	M00024	Phenylalanine biosynthesis, chorismate => phenylalanine	1	2	50
MMSF_3504	M00024	Phenylalanine biosynthesis, chorismate => phenylalanine	1	2	50
MMSF_3506	M00024	Phenylalanine biosynthesis, chorismate => phenylalanine	1	2	50
MMSF_3507	M00024	Phenylalanine biosynthesis, chorismate => phenylalanine	1	2	50
MMSF_3509	M00024	Phenylalanine biosynthesis, chorismate => phenylalanine	1	2	50
MMSF_3510	M00024	Phenylalanine biosynthesis, chorismate => phenylalanine	1	2	50
MMSF_3511	M00024	Phenylalanine biosynthesis, chorismate => phenylalanine	0	2	0
MMSF_3516	M00024	Phenylalanine biosynthesis, chorismate => phenylalanine	1	2	50
MMSF_3517	M00024	Phenylalanine biosynthesis, chorismate => phenylalanine	1	2	50
MMSF_3519	M00024	Phenylalanine biosynthesis, chorismate => phenylalanine	1	2	50
MMSF_3534	M00024	Phenylalanine biosynthesis, chorismate => phenylalanine	1	2	50
MMSF_3537	M00024	Phenylalanine biosynthesis, chorismate => phenylalanine	1	2	50
MMSF_3543	M00024	Phenylalanine biosynthesis, chorismate => phenylalanine	1	2	50
MMSF_3544	M00024	Phenylalanine biosynthesis, chorismate => phenylalanine	1	2	50
MMSF_3546	M00024	Phenylalanine biosynthesis, chorismate => phenylalanine	1	2	50
MMSF_3550	M00024	Phenylalanine biosynthesis, chorismate => phenylalanine	1	2	50
MMSF_3552	M00024	Phenylalanine biosynthesis, chorismate => phenylalanine	1	2	50
MMSF_3556	M00024	Phenylalanine biosynthesis, chorismate => phenylalanine	0	2	0
MMSF_3247	M00025	Tyrosine biosynthesis, chorismate => tyrosine	1	2	50
MMSF_3250	M00025	Tyrosine biosynthesis, chorismate => tyrosine	1	2	50
MMSF_3263	M00025	Tyrosine biosynthesis, chorismate => tyrosine	1	2	50
MMSF_3278	M00025	Tyrosine biosynthesis, chorismate => tyrosine	1	2	50
MMSF_3281	M00025	Tyrosine biosynthesis, chorismate => tyrosine	1	2	50
MMSF_3298	M00025	Tyrosine biosynthesis, chorismate => tyrosine	1	2	50
MMSF_3302	M00025	Tyrosine biosynthesis, chorismate => tyrosine	1	2	50
MMSF_3305	M00025	Tyrosine biosynthesis, chorismate => tyrosine	1	2	50
MMSF_3307	M00025	Tyrosine biosynthesis, chorismate => tyrosine	1	2	50
MMSF_3310	M00025	Tyrosine biosynthesis, chorismate => tyrosine	1	2	50
MMSF_3316	M00025	Tyrosine biosynthesis, chorismate => tyrosine	1	2	50
MMSF_3323	M00025	Tyrosine biosynthesis, chorismate => tyrosine	1	2	50
MMSF_3324	M00025	Tyrosine biosynthesis, chorismate => tyrosine	0	2	0
MMSF_3328	M00025	Tyrosine biosynthesis, chorismate => tyrosine	1	2	50
MMSF_3332	M00025	Tyrosine biosynthesis, chorismate => tyrosine	1	2	50
MMSF_3336	M00025	Tyrosine biosynthesis, chorismate => tyrosine	1	2	50
MMSF_3340	M00025	Tyrosine biosynthesis, chorismate => tyrosine	1	2	50
MMSF_3350	M00025	Tyrosine biosynthesis, chorismate => tyrosine	1	2	50
MMSF_3353	M00025	Tyrosine biosynthesis, chorismate => tyrosine	1	2	50
MMSF_3355	M00025	Tyrosine biosynthesis, chorismate => tyrosine	1	2	50
MMSF_3359	M00025	Tyrosine biosynthesis, chorismate => tyrosine	1	2	50
MMSF_3361	M00025	Tyrosine biosynthesis, chorismate => tyrosine	1	2	50
MMSF_3362	M00025	Tyrosine biosynthesis, chorismate => tyrosine	1	2	50
MMSF_3364	M00025	Tyrosine biosynthesis, chorismate => tyrosine	1	2	50
MMSF_3400	M00025	Tyrosine biosynthesis, chorismate => tyrosine	1	2	50
MMSF_3407	M00025	Tyrosine biosynthesis, chorismate => tyrosine	1	2	50
MMSF_3412	M00025	Tyrosine biosynthesis, chorismate => tyrosine	1	2	50
MMSF_3426	M00025	Tyrosine biosynthesis, chorismate => tyrosine	1	2	50
MMSF_3448	M00025	Tyrosine biosynthesis, chorismate => tyrosine	1	2	50
MMSF_3455	M00025	Tyrosine biosynthesis, chorismate => tyrosine	1	2	50
MMSF_3460	M00025	Tyrosine biosynthesis, chorismate => tyrosine	1	2	50
MMSF_3501	M00025	Tyrosine biosynthesis, chorismate => tyrosine	1	2	50
MMSF_3504	M00025	Tyrosine biosynthesis, chorismate => tyrosine	1	2	50
MMSF_3506	M00025	Tyrosine biosynthesis, chorismate => tyrosine	1	2	50
MMSF_3507	M00025	Tyrosine biosynthesis, chorismate => tyrosine	1	2	50
MMSF_3509	M00025	Tyrosine biosynthesis, chorismate => tyrosine	1	2	50
MMSF_3510	M00025	Tyrosine biosynthesis, chorismate => tyrosine	1	2	50
MMSF_3511	M00025	Tyrosine biosynthesis, chorismate => tyrosine	0	2	0
MMSF_3516	M00025	Tyrosine biosynthesis, chorismate => tyrosine	1	2	50
MMSF_3517	M00025	Tyrosine biosynthesis, chorismate => tyrosine	1	2	50
MMSF_3519	M00025	Tyrosine biosynthesis, chorismate => tyrosine	1	2	50
MMSF_3534	M00025	Tyrosine biosynthesis, chorismate => tyrosine	1	2	50
MMSF_3537	M00025	Tyrosine biosynthesis, chorismate => tyrosine	1	2	50
MMSF_3543	M00025	Tyrosine biosynthesis, chorismate => tyrosine	1	2	50
MMSF_3544	M00025	Tyrosine biosynthesis, chorismate => tyrosine	1	2	50
MMSF_3546	M00025	Tyrosine biosynthesis, chorismate => tyrosine	1	2	50
MMSF_3550	M00025	Tyrosine biosynthesis, chorismate => tyrosine	1	2	50
MMSF_3552	M00025	Tyrosine biosynthesis, chorismate => tyrosine	1	2	50
MMSF_3556	M00025	Tyrosine biosynthesis, chorismate => tyrosine	0	2	0
MMSF_3247	M00026	Histidine biosynthesis, PRPP => histidine	6	6	100
MMSF_3250	M00026	Histidine biosynthesis, PRPP => histidine	6	6	100
MMSF_3263	M00026	Histidine biosynthesis, PRPP => histidine	6	6	100
MMSF_3278	M00026	Histidine biosynthesis, PRPP => histidine	5	6	83.33
MMSF_3281	M00026	Histidine biosynthesis, PRPP => histidine	5	6	83.33
MMSF_3298	M00026	Histidine biosynthesis, PRPP => histidine	5	6	83.33
MMSF_3302	M00026	Histidine biosynthesis, PRPP => histidine	6	6	100
MMSF_3305	M00026	Histidine biosynthesis, PRPP => histidine	5	6	83.33
MMSF_3307	M00026	Histidine biosynthesis, PRPP => histidine	6	6	100
MMSF_3310	M00026	Histidine biosynthesis, PRPP => histidine	6	6	100
MMSF_3316	M00026	Histidine biosynthesis, PRPP => histidine	6	6	100
MMSF_3323	M00026	Histidine biosynthesis, PRPP => histidine	5	6	83.33
MMSF_3324	M00026	Histidine biosynthesis, PRPP => histidine	6	6	100
MMSF_3328	M00026	Histidine biosynthesis, PRPP => histidine	6	6	100
MMSF_3332	M00026	Histidine biosynthesis, PRPP => histidine	6	6	100
MMSF_3336	M00026	Histidine biosynthesis, PRPP => histidine	6	6	100
MMSF_3340	M00026	Histidine biosynthesis, PRPP => histidine	6	6	100
MMSF_3350	M00026	Histidine biosynthesis, PRPP => histidine	5	6	83.33
MMSF_3353	M00026	Histidine biosynthesis, PRPP => histidine	4	6	66.67
MMSF_3355	M00026	Histidine biosynthesis, PRPP => histidine	5	6	83.33
MMSF_3359	M00026	Histidine biosynthesis, PRPP => histidine	5	6	83.33
MMSF_3361	M00026	Histidine biosynthesis, PRPP => histidine	6	6	100
MMSF_3362	M00026	Histidine biosynthesis, PRPP => histidine	6	6	100
MMSF_3364	M00026	Histidine biosynthesis, PRPP => histidine	6	6	100
MMSF_3400	M00026	Histidine biosynthesis, PRPP => histidine	5	6	83.33
MMSF_3407	M00026	Histidine biosynthesis, PRPP => histidine	6	6	100
MMSF_3412	M00026	Histidine biosynthesis, PRPP => histidine	6	6	100
MMSF_3426	M00026	Histidine biosynthesis, PRPP => histidine	5	6	83.33
MMSF_3448	M00026	Histidine biosynthesis, PRPP => histidine	5	6	83.33
MMSF_3455	M00026	Histidine biosynthesis, PRPP => histidine	5	6	83.33
MMSF_3460	M00026	Histidine biosynthesis, PRPP => histidine	6	6	100
MMSF_3501	M00026	Histidine biosynthesis, PRPP => histidine	6	6	100
MMSF_3504	M00026	Histidine biosynthesis, PRPP => histidine	5	6	83.33
MMSF_3506	M00026	Histidine biosynthesis, PRPP => histidine	5	6	83.33
MMSF_3507	M00026	Histidine biosynthesis, PRPP => histidine	6	6	100
MMSF_3509	M00026	Histidine biosynthesis, PRPP => histidine	6	6	100
MMSF_3510	M00026	Histidine biosynthesis, PRPP => histidine	5	6	83.33
MMSF_3511	M00026	Histidine biosynthesis, PRPP => histidine	6	6	100
MMSF_3516	M00026	Histidine biosynthesis, PRPP => histidine	5	6	83.33
MMSF_3517	M00026	Histidine biosynthesis, PRPP => histidine	6	6	100
MMSF_3519	M00026	Histidine biosynthesis, PRPP => histidine	5	6	83.33
MMSF_3534	M00026	Histidine biosynthesis, PRPP => histidine	5	6	83.33
MMSF_3537	M00026	Histidine biosynthesis, PRPP => histidine	5	6	83.33
MMSF_3543	M00026	Histidine biosynthesis, PRPP => histidine	6	6	100
MMSF_3544	M00026	Histidine biosynthesis, PRPP => histidine	6	6	100
MMSF_3546	M00026	Histidine biosynthesis, PRPP => histidine	5	6	83.33
MMSF_3550	M00026	Histidine biosynthesis, PRPP => histidine	5	6	83.33
MMSF_3552	M00026	Histidine biosynthesis, PRPP => histidine	5	6	83.33
MMSF_3556	M00026	Histidine biosynthesis, PRPP => histidine	6	6	100
MMSF_3247	M00027	GABA (gamma-Aminobutyrate) shunt	3	3	100
MMSF_3250	M00027	GABA (gamma-Aminobutyrate) shunt	0	3	0
MMSF_3263	M00027	GABA (gamma-Aminobutyrate) shunt	1	3	33.33
MMSF_3278	M00027	GABA (gamma-Aminobutyrate) shunt	1	3	33.33
MMSF_3281	M00027	GABA (gamma-Aminobutyrate) shunt	2	3	66.67
MMSF_3298	M00027	GABA (gamma-Aminobutyrate) shunt	2	3	66.67
MMSF_3302	M00027	GABA (gamma-Aminobutyrate) shunt	0	3	0
MMSF_3305	M00027	GABA (gamma-Aminobutyrate) shunt	2	3	66.67
MMSF_3307	M00027	GABA (gamma-Aminobutyrate) shunt	0	3	0
MMSF_3310	M00027	GABA (gamma-Aminobutyrate) shunt	0	3	0
MMSF_3316	M00027	GABA (gamma-Aminobutyrate) shunt	0	3	0
MMSF_3323	M00027	GABA (gamma-Aminobutyrate) shunt	1	3	33.33
MMSF_3324	M00027	GABA (gamma-Aminobutyrate) shunt	1	3	33.33
MMSF_3328	M00027	GABA (gamma-Aminobutyrate) shunt	0	3	0
MMSF_3332	M00027	GABA (gamma-Aminobutyrate) shunt	0	3	0
MMSF_3336	M00027	GABA (gamma-Aminobutyrate) shunt	0	3	0
MMSF_3340	M00027	GABA (gamma-Aminobutyrate) shunt	0	3	0
MMSF_3350	M00027	GABA (gamma-Aminobutyrate) shunt	1	3	33.33
MMSF_3353	M00027	GABA (gamma-Aminobutyrate) shunt	2	3	66.67
MMSF_3355	M00027	GABA (gamma-Aminobutyrate) shunt	0	3	0
MMSF_3359	M00027	GABA (gamma-Aminobutyrate) shunt	2	3	66.67
MMSF_3361	M00027	GABA (gamma-Aminobutyrate) shunt	3	3	100
MMSF_3362	M00027	GABA (gamma-Aminobutyrate) shunt	0	3	0
MMSF_3364	M00027	GABA (gamma-Aminobutyrate) shunt	0	3	0
MMSF_3400	M00027	GABA (gamma-Aminobutyrate) shunt	1	3	33.33
MMSF_3407	M00027	GABA (gamma-Aminobutyrate) shunt	0	3	0
MMSF_3412	M00027	GABA (gamma-Aminobutyrate) shunt	2	3	66.67
MMSF_3426	M00027	GABA (gamma-Aminobutyrate) shunt	0	3	0
MMSF_3448	M00027	GABA (gamma-Aminobutyrate) shunt	2	3	66.67
MMSF_3455	M00027	GABA (gamma-Aminobutyrate) shunt	1	3	33.33
MMSF_3460	M00027	GABA (gamma-Aminobutyrate) shunt	2	3	66.67
MMSF_3501	M00027	GABA (gamma-Aminobutyrate) shunt	0	3	0
MMSF_3504	M00027	GABA (gamma-Aminobutyrate) shunt	1	3	33.33
MMSF_3506	M00027	GABA (gamma-Aminobutyrate) shunt	1	3	33.33
MMSF_3507	M00027	GABA (gamma-Aminobutyrate) shunt	2	3	66.67
MMSF_3509	M00027	GABA (gamma-Aminobutyrate) shunt	0	3	0
MMSF_3510	M00027	GABA (gamma-Aminobutyrate) shunt	1	3	33.33
MMSF_3511	M00027	GABA (gamma-Aminobutyrate) shunt	0	3	0
MMSF_3516	M00027	GABA (gamma-Aminobutyrate) shunt	1	3	33.33
MMSF_3517	M00027	GABA (gamma-Aminobutyrate) shunt	2	3	66.67
MMSF_3519	M00027	GABA (gamma-Aminobutyrate) shunt	1	3	33.33
MMSF_3534	M00027	GABA (gamma-Aminobutyrate) shunt	1	3	33.33
MMSF_3537	M00027	GABA (gamma-Aminobutyrate) shunt	1	3	33.33
MMSF_3543	M00027	GABA (gamma-Aminobutyrate) shunt	0	3	0
MMSF_3544	M00027	GABA (gamma-Aminobutyrate) shunt	2	3	66.67
MMSF_3546	M00027	GABA (gamma-Aminobutyrate) shunt	1	3	33.33
MMSF_3550	M00027	GABA (gamma-Aminobutyrate) shunt	1	3	33.33
MMSF_3552	M00027	GABA (gamma-Aminobutyrate) shunt	1	3	33.33
MMSF_3556	M00027	GABA (gamma-Aminobutyrate) shunt	0	3	0
MMSF_3247	M00028	Ornithine biosynthesis, glutamate => ornithine	4	4	100
MMSF_3250	M00028	Ornithine biosynthesis, glutamate => ornithine	1	4	25
MMSF_3263	M00028	Ornithine biosynthesis, glutamate => ornithine	4	4	100
MMSF_3278	M00028	Ornithine biosynthesis, glutamate => ornithine	4	4	100
MMSF_3281	M00028	Ornithine biosynthesis, glutamate => ornithine	4	4	100
MMSF_3298	M00028	Ornithine biosynthesis, glutamate => ornithine	4	4	100
MMSF_3302	M00028	Ornithine biosynthesis, glutamate => ornithine	1	4	25
MMSF_3305	M00028	Ornithine biosynthesis, glutamate => ornithine	4	4	100
MMSF_3307	M00028	Ornithine biosynthesis, glutamate => ornithine	1	4	25
MMSF_3310	M00028	Ornithine biosynthesis, glutamate => ornithine	1	4	25
MMSF_3316	M00028	Ornithine biosynthesis, glutamate => ornithine	1	4	25
MMSF_3323	M00028	Ornithine biosynthesis, glutamate => ornithine	4	4	100
MMSF_3324	M00028	Ornithine biosynthesis, glutamate => ornithine	4	4	100
MMSF_3328	M00028	Ornithine biosynthesis, glutamate => ornithine	4	4	100
MMSF_3332	M00028	Ornithine biosynthesis, glutamate => ornithine	1	4	25
MMSF_3336	M00028	Ornithine biosynthesis, glutamate => ornithine	1	4	25
MMSF_3340	M00028	Ornithine biosynthesis, glutamate => ornithine	1	4	25
MMSF_3350	M00028	Ornithine biosynthesis, glutamate => ornithine	4	4	100
MMSF_3353	M00028	Ornithine biosynthesis, glutamate => ornithine	4	4	100
MMSF_3355	M00028	Ornithine biosynthesis, glutamate => ornithine	4	4	100
MMSF_3359	M00028	Ornithine biosynthesis, glutamate => ornithine	4	4	100
MMSF_3361	M00028	Ornithine biosynthesis, glutamate => ornithine	4	4	100
MMSF_3362	M00028	Ornithine biosynthesis, glutamate => ornithine	1	4	25
MMSF_3364	M00028	Ornithine biosynthesis, glutamate => ornithine	1	4	25
MMSF_3400	M00028	Ornithine biosynthesis, glutamate => ornithine	4	4	100
MMSF_3407	M00028	Ornithine biosynthesis, glutamate => ornithine	1	4	25
MMSF_3412	M00028	Ornithine biosynthesis, glutamate => ornithine	4	4	100
MMSF_3426	M00028	Ornithine biosynthesis, glutamate => ornithine	4	4	100
MMSF_3448	M00028	Ornithine biosynthesis, glutamate => ornithine	4	4	100
MMSF_3455	M00028	Ornithine biosynthesis, glutamate => ornithine	4	4	100
MMSF_3460	M00028	Ornithine biosynthesis, glutamate => ornithine	4	4	100
MMSF_3501	M00028	Ornithine biosynthesis, glutamate => ornithine	1	4	25
MMSF_3504	M00028	Ornithine biosynthesis, glutamate => ornithine	4	4	100
MMSF_3506	M00028	Ornithine biosynthesis, glutamate => ornithine	4	4	100
MMSF_3507	M00028	Ornithine biosynthesis, glutamate => ornithine	4	4	100
MMSF_3509	M00028	Ornithine biosynthesis, glutamate => ornithine	1	4	25
MMSF_3510	M00028	Ornithine biosynthesis, glutamate => ornithine	4	4	100
MMSF_3511	M00028	Ornithine biosynthesis, glutamate => ornithine	2	4	50
MMSF_3516	M00028	Ornithine biosynthesis, glutamate => ornithine	4	4	100
MMSF_3517	M00028	Ornithine biosynthesis, glutamate => ornithine	4	4	100
MMSF_3519	M00028	Ornithine biosynthesis, glutamate => ornithine	4	4	100
MMSF_3534	M00028	Ornithine biosynthesis, glutamate => ornithine	4	4	100
MMSF_3537	M00028	Ornithine biosynthesis, glutamate => ornithine	4	4	100
MMSF_3543	M00028	Ornithine biosynthesis, glutamate => ornithine	1	4	25
MMSF_3544	M00028	Ornithine biosynthesis, glutamate => ornithine	4	4	100
MMSF_3546	M00028	Ornithine biosynthesis, glutamate => ornithine	4	4	100
MMSF_3550	M00028	Ornithine biosynthesis, glutamate => ornithine	4	4	100
MMSF_3552	M00028	Ornithine biosynthesis, glutamate => ornithine	4	4	100
MMSF_3556	M00028	Ornithine biosynthesis, glutamate => ornithine	2	4	50
MMSF_3247	M00029	Urea cycle	4	5	80
MMSF_3250	M00029	Urea cycle	2	5	40
MMSF_3263	M00029	Urea cycle	4	5	80
MMSF_3278	M00029	Urea cycle	4	5	80
MMSF_3281	M00029	Urea cycle	4	5	80
MMSF_3298	M00029	Urea cycle	4	5	80
MMSF_3302	M00029	Urea cycle	2	5	40
MMSF_3305	M00029	Urea cycle	4	5	80
MMSF_3307	M00029	Urea cycle	2	5	40
MMSF_3310	M00029	Urea cycle	2	5	40
MMSF_3316	M00029	Urea cycle	2	5	40
MMSF_3323	M00029	Urea cycle	3	5	60
MMSF_3324	M00029	Urea cycle	2	5	40
MMSF_3328	M00029	Urea cycle	4	5	80
MMSF_3332	M00029	Urea cycle	2	5	40
MMSF_3336	M00029	Urea cycle	2	5	40
MMSF_3340	M00029	Urea cycle	2	5	40
MMSF_3350	M00029	Urea cycle	4	5	80
MMSF_3353	M00029	Urea cycle	4	5	80
MMSF_3355	M00029	Urea cycle	3	5	60
MMSF_3359	M00029	Urea cycle	4	5	80
MMSF_3361	M00029	Urea cycle	4	5	80
MMSF_3362	M00029	Urea cycle	2	5	40
MMSF_3364	M00029	Urea cycle	2	5	40
MMSF_3400	M00029	Urea cycle	4	5	80
MMSF_3407	M00029	Urea cycle	2	5	40
MMSF_3412	M00029	Urea cycle	4	5	80
MMSF_3426	M00029	Urea cycle	3	5	60
MMSF_3448	M00029	Urea cycle	4	5	80
MMSF_3455	M00029	Urea cycle	3	5	60
MMSF_3460	M00029	Urea cycle	4	5	80
MMSF_3501	M00029	Urea cycle	2	5	40
MMSF_3504	M00029	Urea cycle	3	5	60
MMSF_3506	M00029	Urea cycle	3	5	60
MMSF_3507	M00029	Urea cycle	4	5	80
MMSF_3509	M00029	Urea cycle	2	5	40
MMSF_3510	M00029	Urea cycle	3	5	60
MMSF_3511	M00029	Urea cycle	3	5	60
MMSF_3516	M00029	Urea cycle	3	5	60
MMSF_3517	M00029	Urea cycle	4	5	80
MMSF_3519	M00029	Urea cycle	3	5	60
MMSF_3534	M00029	Urea cycle	4	5	80
MMSF_3537	M00029	Urea cycle	3	5	60
MMSF_3543	M00029	Urea cycle	2	5	40
MMSF_3544	M00029	Urea cycle	4	5	80
MMSF_3546	M00029	Urea cycle	3	5	60
MMSF_3550	M00029	Urea cycle	3	5	60
MMSF_3552	M00029	Urea cycle	3	5	60
MMSF_3556	M00029	Urea cycle	3	5	60
MMSF_3247	M00030	Lysine biosynthesis, AAA pathway, 2-oxoglutarate => 2-aminoadipate => lysine	0	8	0
MMSF_3250	M00030	Lysine biosynthesis, AAA pathway, 2-oxoglutarate => 2-aminoadipate => lysine	1	8	12.5
MMSF_3263	M00030	Lysine biosynthesis, AAA pathway, 2-oxoglutarate => 2-aminoadipate => lysine	0	8	0
MMSF_3278	M00030	Lysine biosynthesis, AAA pathway, 2-oxoglutarate => 2-aminoadipate => lysine	1	8	12.5
MMSF_3281	M00030	Lysine biosynthesis, AAA pathway, 2-oxoglutarate => 2-aminoadipate => lysine	1	8	12.5
MMSF_3298	M00030	Lysine biosynthesis, AAA pathway, 2-oxoglutarate => 2-aminoadipate => lysine	1	8	12.5
MMSF_3302	M00030	Lysine biosynthesis, AAA pathway, 2-oxoglutarate => 2-aminoadipate => lysine	1	8	12.5
MMSF_3305	M00030	Lysine biosynthesis, AAA pathway, 2-oxoglutarate => 2-aminoadipate => lysine	1	8	12.5
MMSF_3307	M00030	Lysine biosynthesis, AAA pathway, 2-oxoglutarate => 2-aminoadipate => lysine	1	8	12.5
MMSF_3310	M00030	Lysine biosynthesis, AAA pathway, 2-oxoglutarate => 2-aminoadipate => lysine	1	8	12.5
MMSF_3316	M00030	Lysine biosynthesis, AAA pathway, 2-oxoglutarate => 2-aminoadipate => lysine	1	8	12.5
MMSF_3323	M00030	Lysine biosynthesis, AAA pathway, 2-oxoglutarate => 2-aminoadipate => lysine	1	8	12.5
MMSF_3324	M00030	Lysine biosynthesis, AAA pathway, 2-oxoglutarate => 2-aminoadipate => lysine	0	8	0
MMSF_3328	M00030	Lysine biosynthesis, AAA pathway, 2-oxoglutarate => 2-aminoadipate => lysine	0	8	0
MMSF_3332	M00030	Lysine biosynthesis, AAA pathway, 2-oxoglutarate => 2-aminoadipate => lysine	1	8	12.5
MMSF_3336	M00030	Lysine biosynthesis, AAA pathway, 2-oxoglutarate => 2-aminoadipate => lysine	1	8	12.5
MMSF_3340	M00030	Lysine biosynthesis, AAA pathway, 2-oxoglutarate => 2-aminoadipate => lysine	1	8	12.5
MMSF_3350	M00030	Lysine biosynthesis, AAA pathway, 2-oxoglutarate => 2-aminoadipate => lysine	1	8	12.5
MMSF_3353	M00030	Lysine biosynthesis, AAA pathway, 2-oxoglutarate => 2-aminoadipate => lysine	0	8	0
MMSF_3355	M00030	Lysine biosynthesis, AAA pathway, 2-oxoglutarate => 2-aminoadipate => lysine	1	8	12.5
MMSF_3359	M00030	Lysine biosynthesis, AAA pathway, 2-oxoglutarate => 2-aminoadipate => lysine	1	8	12.5
MMSF_3361	M00030	Lysine biosynthesis, AAA pathway, 2-oxoglutarate => 2-aminoadipate => lysine	0	8	0
MMSF_3362	M00030	Lysine biosynthesis, AAA pathway, 2-oxoglutarate => 2-aminoadipate => lysine	1	8	12.5
MMSF_3364	M00030	Lysine biosynthesis, AAA pathway, 2-oxoglutarate => 2-aminoadipate => lysine	1	8	12.5
MMSF_3400	M00030	Lysine biosynthesis, AAA pathway, 2-oxoglutarate => 2-aminoadipate => lysine	1	8	12.5
MMSF_3407	M00030	Lysine biosynthesis, AAA pathway, 2-oxoglutarate => 2-aminoadipate => lysine	1	8	12.5
MMSF_3412	M00030	Lysine biosynthesis, AAA pathway, 2-oxoglutarate => 2-aminoadipate => lysine	0	8	0
MMSF_3426	M00030	Lysine biosynthesis, AAA pathway, 2-oxoglutarate => 2-aminoadipate => lysine	1	8	12.5
MMSF_3448	M00030	Lysine biosynthesis, AAA pathway, 2-oxoglutarate => 2-aminoadipate => lysine	1	8	12.5
MMSF_3455	M00030	Lysine biosynthesis, AAA pathway, 2-oxoglutarate => 2-aminoadipate => lysine	1	8	12.5
MMSF_3460	M00030	Lysine biosynthesis, AAA pathway, 2-oxoglutarate => 2-aminoadipate => lysine	0	8	0
MMSF_3501	M00030	Lysine biosynthesis, AAA pathway, 2-oxoglutarate => 2-aminoadipate => lysine	1	8	12.5
MMSF_3504	M00030	Lysine biosynthesis, AAA pathway, 2-oxoglutarate => 2-aminoadipate => lysine	0	8	0
MMSF_3506	M00030	Lysine biosynthesis, AAA pathway, 2-oxoglutarate => 2-aminoadipate => lysine	0	8	0
MMSF_3507	M00030	Lysine biosynthesis, AAA pathway, 2-oxoglutarate => 2-aminoadipate => lysine	0	8	0
MMSF_3509	M00030	Lysine biosynthesis, AAA pathway, 2-oxoglutarate => 2-aminoadipate => lysine	1	8	12.5
MMSF_3510	M00030	Lysine biosynthesis, AAA pathway, 2-oxoglutarate => 2-aminoadipate => lysine	1	8	12.5
MMSF_3511	M00030	Lysine biosynthesis, AAA pathway, 2-oxoglutarate => 2-aminoadipate => lysine	1	8	12.5
MMSF_3516	M00030	Lysine biosynthesis, AAA pathway, 2-oxoglutarate => 2-aminoadipate => lysine	0	8	0
MMSF_3517	M00030	Lysine biosynthesis, AAA pathway, 2-oxoglutarate => 2-aminoadipate => lysine	0	8	0
MMSF_3519	M00030	Lysine biosynthesis, AAA pathway, 2-oxoglutarate => 2-aminoadipate => lysine	0	8	0
MMSF_3534	M00030	Lysine biosynthesis, AAA pathway, 2-oxoglutarate => 2-aminoadipate => lysine	1	8	12.5
MMSF_3537	M00030	Lysine biosynthesis, AAA pathway, 2-oxoglutarate => 2-aminoadipate => lysine	1	8	12.5
MMSF_3543	M00030	Lysine biosynthesis, AAA pathway, 2-oxoglutarate => 2-aminoadipate => lysine	1	8	12.5
MMSF_3544	M00030	Lysine biosynthesis, AAA pathway, 2-oxoglutarate => 2-aminoadipate => lysine	0	8	0
MMSF_3546	M00030	Lysine biosynthesis, AAA pathway, 2-oxoglutarate => 2-aminoadipate => lysine	0	8	0
MMSF_3550	M00030	Lysine biosynthesis, AAA pathway, 2-oxoglutarate => 2-aminoadipate => lysine	0	8	0
MMSF_3552	M00030	Lysine biosynthesis, AAA pathway, 2-oxoglutarate => 2-aminoadipate => lysine	1	8	12.5
MMSF_3556	M00030	Lysine biosynthesis, AAA pathway, 2-oxoglutarate => 2-aminoadipate => lysine	1	8	12.5
MMSF_3247	M00031	Lysine biosynthesis, mediated by LysW, 2-aminoadipate => lysine	0	6	0
MMSF_3250	M00031	Lysine biosynthesis, mediated by LysW, 2-aminoadipate => lysine	0	6	0
MMSF_3263	M00031	Lysine biosynthesis, mediated by LysW, 2-aminoadipate => lysine	0	6	0
MMSF_3278	M00031	Lysine biosynthesis, mediated by LysW, 2-aminoadipate => lysine	0	6	0
MMSF_3281	M00031	Lysine biosynthesis, mediated by LysW, 2-aminoadipate => lysine	0	6	0
MMSF_3298	M00031	Lysine biosynthesis, mediated by LysW, 2-aminoadipate => lysine	0	6	0
MMSF_3302	M00031	Lysine biosynthesis, mediated by LysW, 2-aminoadipate => lysine	0	6	0
MMSF_3305	M00031	Lysine biosynthesis, mediated by LysW, 2-aminoadipate => lysine	0	6	0
MMSF_3307	M00031	Lysine biosynthesis, mediated by LysW, 2-aminoadipate => lysine	0	6	0
MMSF_3310	M00031	Lysine biosynthesis, mediated by LysW, 2-aminoadipate => lysine	0	6	0
MMSF_3316	M00031	Lysine biosynthesis, mediated by LysW, 2-aminoadipate => lysine	0	6	0
MMSF_3323	M00031	Lysine biosynthesis, mediated by LysW, 2-aminoadipate => lysine	0	6	0
MMSF_3324	M00031	Lysine biosynthesis, mediated by LysW, 2-aminoadipate => lysine	0	6	0
MMSF_3328	M00031	Lysine biosynthesis, mediated by LysW, 2-aminoadipate => lysine	0	6	0
MMSF_3332	M00031	Lysine biosynthesis, mediated by LysW, 2-aminoadipate => lysine	0	6	0
MMSF_3336	M00031	Lysine biosynthesis, mediated by LysW, 2-aminoadipate => lysine	0	6	0
MMSF_3340	M00031	Lysine biosynthesis, mediated by LysW, 2-aminoadipate => lysine	0	6	0
MMSF_3350	M00031	Lysine biosynthesis, mediated by LysW, 2-aminoadipate => lysine	0	6	0
MMSF_3353	M00031	Lysine biosynthesis, mediated by LysW, 2-aminoadipate => lysine	0	6	0
MMSF_3355	M00031	Lysine biosynthesis, mediated by LysW, 2-aminoadipate => lysine	0	6	0
MMSF_3359	M00031	Lysine biosynthesis, mediated by LysW, 2-aminoadipate => lysine	0	6	0
MMSF_3361	M00031	Lysine biosynthesis, mediated by LysW, 2-aminoadipate => lysine	0	6	0
MMSF_3362	M00031	Lysine biosynthesis, mediated by LysW, 2-aminoadipate => lysine	0	6	0
MMSF_3364	M00031	Lysine biosynthesis, mediated by LysW, 2-aminoadipate => lysine	0	6	0
MMSF_3400	M00031	Lysine biosynthesis, mediated by LysW, 2-aminoadipate => lysine	0	6	0
MMSF_3407	M00031	Lysine biosynthesis, mediated by LysW, 2-aminoadipate => lysine	0	6	0
MMSF_3412	M00031	Lysine biosynthesis, mediated by LysW, 2-aminoadipate => lysine	0	6	0
MMSF_3426	M00031	Lysine biosynthesis, mediated by LysW, 2-aminoadipate => lysine	0	6	0
MMSF_3448	M00031	Lysine biosynthesis, mediated by LysW, 2-aminoadipate => lysine	0	6	0
MMSF_3455	M00031	Lysine biosynthesis, mediated by LysW, 2-aminoadipate => lysine	0	6	0
MMSF_3460	M00031	Lysine biosynthesis, mediated by LysW, 2-aminoadipate => lysine	0	6	0
MMSF_3501	M00031	Lysine biosynthesis, mediated by LysW, 2-aminoadipate => lysine	0	6	0
MMSF_3504	M00031	Lysine biosynthesis, mediated by LysW, 2-aminoadipate => lysine	0	6	0
MMSF_3506	M00031	Lysine biosynthesis, mediated by LysW, 2-aminoadipate => lysine	0	6	0
MMSF_3507	M00031	Lysine biosynthesis, mediated by LysW, 2-aminoadipate => lysine	0	6	0
MMSF_3509	M00031	Lysine biosynthesis, mediated by LysW, 2-aminoadipate => lysine	0	6	0
MMSF_3510	M00031	Lysine biosynthesis, mediated by LysW, 2-aminoadipate => lysine	0	6	0
MMSF_3511	M00031	Lysine biosynthesis, mediated by LysW, 2-aminoadipate => lysine	0	6	0
MMSF_3516	M00031	Lysine biosynthesis, mediated by LysW, 2-aminoadipate => lysine	0	6	0
MMSF_3517	M00031	Lysine biosynthesis, mediated by LysW, 2-aminoadipate => lysine	0	6	0
MMSF_3519	M00031	Lysine biosynthesis, mediated by LysW, 2-aminoadipate => lysine	0	6	0
MMSF_3534	M00031	Lysine biosynthesis, mediated by LysW, 2-aminoadipate => lysine	0	6	0
MMSF_3537	M00031	Lysine biosynthesis, mediated by LysW, 2-aminoadipate => lysine	0	6	0
MMSF_3543	M00031	Lysine biosynthesis, mediated by LysW, 2-aminoadipate => lysine	0	6	0
MMSF_3544	M00031	Lysine biosynthesis, mediated by LysW, 2-aminoadipate => lysine	0	6	0
MMSF_3546	M00031	Lysine biosynthesis, mediated by LysW, 2-aminoadipate => lysine	0	6	0
MMSF_3550	M00031	Lysine biosynthesis, mediated by LysW, 2-aminoadipate => lysine	0	6	0
MMSF_3552	M00031	Lysine biosynthesis, mediated by LysW, 2-aminoadipate => lysine	0	6	0
MMSF_3556	M00031	Lysine biosynthesis, mediated by LysW, 2-aminoadipate => lysine	0	6	0
MMSF_3247	M00032	Lysine degradation, lysine => saccharopine => acetoacetyl-CoA	4	7	57.14
MMSF_3250	M00032	Lysine degradation, lysine => saccharopine => acetoacetyl-CoA	3	7	42.86
MMSF_3263	M00032	Lysine degradation, lysine => saccharopine => acetoacetyl-CoA	4	7	57.14
MMSF_3278	M00032	Lysine degradation, lysine => saccharopine => acetoacetyl-CoA	4	7	57.14
MMSF_3281	M00032	Lysine degradation, lysine => saccharopine => acetoacetyl-CoA	4	7	57.14
MMSF_3298	M00032	Lysine degradation, lysine => saccharopine => acetoacetyl-CoA	4	7	57.14
MMSF_3302	M00032	Lysine degradation, lysine => saccharopine => acetoacetyl-CoA	3	7	42.86
MMSF_3305	M00032	Lysine degradation, lysine => saccharopine => acetoacetyl-CoA	4	7	57.14
MMSF_3307	M00032	Lysine degradation, lysine => saccharopine => acetoacetyl-CoA	3	7	42.86
MMSF_3310	M00032	Lysine degradation, lysine => saccharopine => acetoacetyl-CoA	3	7	42.86
MMSF_3316	M00032	Lysine degradation, lysine => saccharopine => acetoacetyl-CoA	3	7	42.86
MMSF_3323	M00032	Lysine degradation, lysine => saccharopine => acetoacetyl-CoA	4	7	57.14
MMSF_3324	M00032	Lysine degradation, lysine => saccharopine => acetoacetyl-CoA	4	7	57.14
MMSF_3328	M00032	Lysine degradation, lysine => saccharopine => acetoacetyl-CoA	1	7	14.29
MMSF_3332	M00032	Lysine degradation, lysine => saccharopine => acetoacetyl-CoA	3	7	42.86
MMSF_3336	M00032	Lysine degradation, lysine => saccharopine => acetoacetyl-CoA	3	7	42.86
MMSF_3340	M00032	Lysine degradation, lysine => saccharopine => acetoacetyl-CoA	3	7	42.86
MMSF_3350	M00032	Lysine degradation, lysine => saccharopine => acetoacetyl-CoA	4	7	57.14
MMSF_3353	M00032	Lysine degradation, lysine => saccharopine => acetoacetyl-CoA	1	7	14.29
MMSF_3355	M00032	Lysine degradation, lysine => saccharopine => acetoacetyl-CoA	3	7	42.86
MMSF_3359	M00032	Lysine degradation, lysine => saccharopine => acetoacetyl-CoA	4	7	57.14
MMSF_3361	M00032	Lysine degradation, lysine => saccharopine => acetoacetyl-CoA	4	7	57.14
MMSF_3362	M00032	Lysine degradation, lysine => saccharopine => acetoacetyl-CoA	3	7	42.86
MMSF_3364	M00032	Lysine degradation, lysine => saccharopine => acetoacetyl-CoA	3	7	42.86
MMSF_3400	M00032	Lysine degradation, lysine => saccharopine => acetoacetyl-CoA	4	7	57.14
MMSF_3407	M00032	Lysine degradation, lysine => saccharopine => acetoacetyl-CoA	3	7	42.86
MMSF_3412	M00032	Lysine degradation, lysine => saccharopine => acetoacetyl-CoA	4	7	57.14
MMSF_3426	M00032	Lysine degradation, lysine => saccharopine => acetoacetyl-CoA	3	7	42.86
MMSF_3448	M00032	Lysine degradation, lysine => saccharopine => acetoacetyl-CoA	4	7	57.14
MMSF_3455	M00032	Lysine degradation, lysine => saccharopine => acetoacetyl-CoA	4	7	57.14
MMSF_3460	M00032	Lysine degradation, lysine => saccharopine => acetoacetyl-CoA	1	7	14.29
MMSF_3501	M00032	Lysine degradation, lysine => saccharopine => acetoacetyl-CoA	3	7	42.86
MMSF_3504	M00032	Lysine degradation, lysine => saccharopine => acetoacetyl-CoA	4	7	57.14
MMSF_3506	M00032	Lysine degradation, lysine => saccharopine => acetoacetyl-CoA	4	7	57.14
MMSF_3507	M00032	Lysine degradation, lysine => saccharopine => acetoacetyl-CoA	4	7	57.14
MMSF_3509	M00032	Lysine degradation, lysine => saccharopine => acetoacetyl-CoA	3	7	42.86
MMSF_3510	M00032	Lysine degradation, lysine => saccharopine => acetoacetyl-CoA	4	7	57.14
MMSF_3511	M00032	Lysine degradation, lysine => saccharopine => acetoacetyl-CoA	3	7	42.86
MMSF_3516	M00032	Lysine degradation, lysine => saccharopine => acetoacetyl-CoA	4	7	57.14
MMSF_3517	M00032	Lysine degradation, lysine => saccharopine => acetoacetyl-CoA	4	7	57.14
MMSF_3519	M00032	Lysine degradation, lysine => saccharopine => acetoacetyl-CoA	4	7	57.14
MMSF_3534	M00032	Lysine degradation, lysine => saccharopine => acetoacetyl-CoA	4	7	57.14
MMSF_3537	M00032	Lysine degradation, lysine => saccharopine => acetoacetyl-CoA	4	7	57.14
MMSF_3543	M00032	Lysine degradation, lysine => saccharopine => acetoacetyl-CoA	3	7	42.86
MMSF_3544	M00032	Lysine degradation, lysine => saccharopine => acetoacetyl-CoA	4	7	57.14
MMSF_3546	M00032	Lysine degradation, lysine => saccharopine => acetoacetyl-CoA	4	7	57.14
MMSF_3550	M00032	Lysine degradation, lysine => saccharopine => acetoacetyl-CoA	4	7	57.14
MMSF_3552	M00032	Lysine degradation, lysine => saccharopine => acetoacetyl-CoA	4	7	57.14
MMSF_3556	M00032	Lysine degradation, lysine => saccharopine => acetoacetyl-CoA	3	7	42.86
MMSF_3247	M00033	Ectoine biosynthesis, aspartate => ectoine	2	5	40
MMSF_3250	M00033	Ectoine biosynthesis, aspartate => ectoine	2	5	40
MMSF_3263	M00033	Ectoine biosynthesis, aspartate => ectoine	4	5	80
MMSF_3278	M00033	Ectoine biosynthesis, aspartate => ectoine	5	5	100
MMSF_3281	M00033	Ectoine biosynthesis, aspartate => ectoine	5	5	100
MMSF_3298	M00033	Ectoine biosynthesis, aspartate => ectoine	5	5	100
MMSF_3302	M00033	Ectoine biosynthesis, aspartate => ectoine	2	5	40
MMSF_3305	M00033	Ectoine biosynthesis, aspartate => ectoine	3	5	60
MMSF_3307	M00033	Ectoine biosynthesis, aspartate => ectoine	2	5	40
MMSF_3310	M00033	Ectoine biosynthesis, aspartate => ectoine	2	5	40
MMSF_3316	M00033	Ectoine biosynthesis, aspartate => ectoine	2	5	40
MMSF_3323	M00033	Ectoine biosynthesis, aspartate => ectoine	5	5	100
MMSF_3324	M00033	Ectoine biosynthesis, aspartate => ectoine	1	5	20
MMSF_3328	M00033	Ectoine biosynthesis, aspartate => ectoine	2	5	40
MMSF_3332	M00033	Ectoine biosynthesis, aspartate => ectoine	2	5	40
MMSF_3336	M00033	Ectoine biosynthesis, aspartate => ectoine	2	5	40
MMSF_3340	M00033	Ectoine biosynthesis, aspartate => ectoine	2	5	40
MMSF_3350	M00033	Ectoine biosynthesis, aspartate => ectoine	5	5	100
MMSF_3353	M00033	Ectoine biosynthesis, aspartate => ectoine	2	5	40
MMSF_3355	M00033	Ectoine biosynthesis, aspartate => ectoine	2	5	40
MMSF_3359	M00033	Ectoine biosynthesis, aspartate => ectoine	3	5	60
MMSF_3361	M00033	Ectoine biosynthesis, aspartate => ectoine	2	5	40
MMSF_3362	M00033	Ectoine biosynthesis, aspartate => ectoine	2	5	40
MMSF_3364	M00033	Ectoine biosynthesis, aspartate => ectoine	2	5	40
MMSF_3400	M00033	Ectoine biosynthesis, aspartate => ectoine	5	5	100
MMSF_3407	M00033	Ectoine biosynthesis, aspartate => ectoine	2	5	40
MMSF_3412	M00033	Ectoine biosynthesis, aspartate => ectoine	3	5	60
MMSF_3426	M00033	Ectoine biosynthesis, aspartate => ectoine	2	5	40
MMSF_3448	M00033	Ectoine biosynthesis, aspartate => ectoine	5	5	100
MMSF_3455	M00033	Ectoine biosynthesis, aspartate => ectoine	5	5	100
MMSF_3460	M00033	Ectoine biosynthesis, aspartate => ectoine	3	5	60
MMSF_3501	M00033	Ectoine biosynthesis, aspartate => ectoine	2	5	40
MMSF_3504	M00033	Ectoine biosynthesis, aspartate => ectoine	2	5	40
MMSF_3506	M00033	Ectoine biosynthesis, aspartate => ectoine	5	5	100
MMSF_3507	M00033	Ectoine biosynthesis, aspartate => ectoine	2	5	40
MMSF_3509	M00033	Ectoine biosynthesis, aspartate => ectoine	2	5	40
MMSF_3510	M00033	Ectoine biosynthesis, aspartate => ectoine	5	5	100
MMSF_3511	M00033	Ectoine biosynthesis, aspartate => ectoine	2	5	40
MMSF_3516	M00033	Ectoine biosynthesis, aspartate => ectoine	2	5	40
MMSF_3517	M00033	Ectoine biosynthesis, aspartate => ectoine	2	5	40
MMSF_3519	M00033	Ectoine biosynthesis, aspartate => ectoine	5	5	100
MMSF_3534	M00033	Ectoine biosynthesis, aspartate => ectoine	5	5	100
MMSF_3537	M00033	Ectoine biosynthesis, aspartate => ectoine	5	5	100
MMSF_3543	M00033	Ectoine biosynthesis, aspartate => ectoine	2	5	40
MMSF_3544	M00033	Ectoine biosynthesis, aspartate => ectoine	2	5	40
MMSF_3546	M00033	Ectoine biosynthesis, aspartate => ectoine	2	5	40
MMSF_3550	M00033	Ectoine biosynthesis, aspartate => ectoine	5	5	100
MMSF_3552	M00033	Ectoine biosynthesis, aspartate => ectoine	5	5	100
MMSF_3556	M00033	Ectoine biosynthesis, aspartate => ectoine	2	5	40
MMSF_3247	M00034	Methionine salvage pathway	5	8	62.5
MMSF_3250	M00034	Methionine salvage pathway	1	8	12.5
MMSF_3263	M00034	Methionine salvage pathway	5	8	62.5
MMSF_3278	M00034	Methionine salvage pathway	2	8	25
MMSF_3281	M00034	Methionine salvage pathway	2	8	25
MMSF_3298	M00034	Methionine salvage pathway	2	8	25
MMSF_3302	M00034	Methionine salvage pathway	1	8	12.5
MMSF_3305	M00034	Methionine salvage pathway	2	8	25
MMSF_3307	M00034	Methionine salvage pathway	1	8	12.5
MMSF_3310	M00034	Methionine salvage pathway	1	8	12.5
MMSF_3316	M00034	Methionine salvage pathway	1	8	12.5
MMSF_3323	M00034	Methionine salvage pathway	1	8	12.5
MMSF_3324	M00034	Methionine salvage pathway	4	8	50
MMSF_3328	M00034	Methionine salvage pathway	8	8	100
MMSF_3332	M00034	Methionine salvage pathway	1	8	12.5
MMSF_3336	M00034	Methionine salvage pathway	1	8	12.5
MMSF_3340	M00034	Methionine salvage pathway	1	8	12.5
MMSF_3350	M00034	Methionine salvage pathway	2	8	25
MMSF_3353	M00034	Methionine salvage pathway	8	8	100
MMSF_3355	M00034	Methionine salvage pathway	2	8	25
MMSF_3359	M00034	Methionine salvage pathway	2	8	25
MMSF_3361	M00034	Methionine salvage pathway	5	8	62.5
MMSF_3362	M00034	Methionine salvage pathway	1	8	12.5
MMSF_3364	M00034	Methionine salvage pathway	1	8	12.5
MMSF_3400	M00034	Methionine salvage pathway	4	8	50
MMSF_3407	M00034	Methionine salvage pathway	1	8	12.5
MMSF_3412	M00034	Methionine salvage pathway	5	8	62.5
MMSF_3426	M00034	Methionine salvage pathway	2	8	25
MMSF_3448	M00034	Methionine salvage pathway	2	8	25
MMSF_3455	M00034	Methionine salvage pathway	4	8	50
MMSF_3460	M00034	Methionine salvage pathway	8	8	100
MMSF_3501	M00034	Methionine salvage pathway	1	8	12.5
MMSF_3504	M00034	Methionine salvage pathway	3	8	37.5
MMSF_3506	M00034	Methionine salvage pathway	6	8	75
MMSF_3507	M00034	Methionine salvage pathway	3	8	37.5
MMSF_3509	M00034	Methionine salvage pathway	1	8	12.5
MMSF_3510	M00034	Methionine salvage pathway	4	8	50
MMSF_3511	M00034	Methionine salvage pathway	3	8	37.5
MMSF_3516	M00034	Methionine salvage pathway	3	8	37.5
MMSF_3517	M00034	Methionine salvage pathway	3	8	37.5
MMSF_3519	M00034	Methionine salvage pathway	6	8	75
MMSF_3534	M00034	Methionine salvage pathway	5	8	62.5
MMSF_3537	M00034	Methionine salvage pathway	4	8	50
MMSF_3543	M00034	Methionine salvage pathway	1	8	12.5
MMSF_3544	M00034	Methionine salvage pathway	5	8	62.5
MMSF_3546	M00034	Methionine salvage pathway	3	8	37.5
MMSF_3550	M00034	Methionine salvage pathway	6	8	75
MMSF_3552	M00034	Methionine salvage pathway	4	8	50
MMSF_3556	M00034	Methionine salvage pathway	3	8	37.5
MMSF_3247	M00035	Methionine degradation	3	4	75
MMSF_3250	M00035	Methionine degradation	4	4	100
MMSF_3263	M00035	Methionine degradation	3	4	75
MMSF_3278	M00035	Methionine degradation	3	4	75
MMSF_3281	M00035	Methionine degradation	3	4	75
MMSF_3298	M00035	Methionine degradation	3	4	75
MMSF_3302	M00035	Methionine degradation	4	4	100
MMSF_3305	M00035	Methionine degradation	2	4	50
MMSF_3307	M00035	Methionine degradation	4	4	100
MMSF_3310	M00035	Methionine degradation	4	4	100
MMSF_3316	M00035	Methionine degradation	4	4	100
MMSF_3323	M00035	Methionine degradation	3	4	75
MMSF_3324	M00035	Methionine degradation	3	4	75
MMSF_3328	M00035	Methionine degradation	2	4	50
MMSF_3332	M00035	Methionine degradation	4	4	100
MMSF_3336	M00035	Methionine degradation	4	4	100
MMSF_3340	M00035	Methionine degradation	4	4	100
MMSF_3350	M00035	Methionine degradation	2	4	50
MMSF_3353	M00035	Methionine degradation	1	4	25
MMSF_3355	M00035	Methionine degradation	2	4	50
MMSF_3359	M00035	Methionine degradation	2	4	50
MMSF_3361	M00035	Methionine degradation	3	4	75
MMSF_3362	M00035	Methionine degradation	4	4	100
MMSF_3364	M00035	Methionine degradation	4	4	100
MMSF_3400	M00035	Methionine degradation	3	4	75
MMSF_3407	M00035	Methionine degradation	4	4	100
MMSF_3412	M00035	Methionine degradation	2	4	50
MMSF_3426	M00035	Methionine degradation	2	4	50
MMSF_3448	M00035	Methionine degradation	3	4	75
MMSF_3455	M00035	Methionine degradation	3	4	75
MMSF_3460	M00035	Methionine degradation	2	4	50
MMSF_3501	M00035	Methionine degradation	4	4	100
MMSF_3504	M00035	Methionine degradation	2	4	50
MMSF_3506	M00035	Methionine degradation	2	4	50
MMSF_3507	M00035	Methionine degradation	2	4	50
MMSF_3509	M00035	Methionine degradation	4	4	100
MMSF_3510	M00035	Methionine degradation	3	4	75
MMSF_3511	M00035	Methionine degradation	4	4	100
MMSF_3516	M00035	Methionine degradation	2	4	50
MMSF_3517	M00035	Methionine degradation	2	4	50
MMSF_3519	M00035	Methionine degradation	2	4	50
MMSF_3534	M00035	Methionine degradation	2	4	50
MMSF_3537	M00035	Methionine degradation	3	4	75
MMSF_3543	M00035	Methionine degradation	4	4	100
MMSF_3544	M00035	Methionine degradation	2	4	50
MMSF_3546	M00035	Methionine degradation	2	4	50
MMSF_3550	M00035	Methionine degradation	2	4	50
MMSF_3552	M00035	Methionine degradation	3	4	75
MMSF_3556	M00035	Methionine degradation	4	4	100
MMSF_3247	M00036	Leucine degradation, leucine => acetoacetate + acetyl-CoA	5	6	83.33
MMSF_3250	M00036	Leucine degradation, leucine => acetoacetate + acetyl-CoA	3	6	50
MMSF_3263	M00036	Leucine degradation, leucine => acetoacetate + acetyl-CoA	4	6	66.67
MMSF_3278	M00036	Leucine degradation, leucine => acetoacetate + acetyl-CoA	5	6	83.33
MMSF_3281	M00036	Leucine degradation, leucine => acetoacetate + acetyl-CoA	5	6	83.33
MMSF_3298	M00036	Leucine degradation, leucine => acetoacetate + acetyl-CoA	5	6	83.33
MMSF_3302	M00036	Leucine degradation, leucine => acetoacetate + acetyl-CoA	3	6	50
MMSF_3305	M00036	Leucine degradation, leucine => acetoacetate + acetyl-CoA	5	6	83.33
MMSF_3307	M00036	Leucine degradation, leucine => acetoacetate + acetyl-CoA	3	6	50
MMSF_3310	M00036	Leucine degradation, leucine => acetoacetate + acetyl-CoA	3	6	50
MMSF_3316	M00036	Leucine degradation, leucine => acetoacetate + acetyl-CoA	3	6	50
MMSF_3323	M00036	Leucine degradation, leucine => acetoacetate + acetyl-CoA	6	6	100
MMSF_3324	M00036	Leucine degradation, leucine => acetoacetate + acetyl-CoA	6	6	100
MMSF_3328	M00036	Leucine degradation, leucine => acetoacetate + acetyl-CoA	4	6	66.67
MMSF_3332	M00036	Leucine degradation, leucine => acetoacetate + acetyl-CoA	3	6	50
MMSF_3336	M00036	Leucine degradation, leucine => acetoacetate + acetyl-CoA	3	6	50
MMSF_3340	M00036	Leucine degradation, leucine => acetoacetate + acetyl-CoA	3	6	50
MMSF_3350	M00036	Leucine degradation, leucine => acetoacetate + acetyl-CoA	4	6	66.67
MMSF_3353	M00036	Leucine degradation, leucine => acetoacetate + acetyl-CoA	4	6	66.67
MMSF_3355	M00036	Leucine degradation, leucine => acetoacetate + acetyl-CoA	4	6	66.67
MMSF_3359	M00036	Leucine degradation, leucine => acetoacetate + acetyl-CoA	5	6	83.33
MMSF_3361	M00036	Leucine degradation, leucine => acetoacetate + acetyl-CoA	5	6	83.33
MMSF_3362	M00036	Leucine degradation, leucine => acetoacetate + acetyl-CoA	3	6	50
MMSF_3364	M00036	Leucine degradation, leucine => acetoacetate + acetyl-CoA	3	6	50
MMSF_3400	M00036	Leucine degradation, leucine => acetoacetate + acetyl-CoA	5	6	83.33
MMSF_3407	M00036	Leucine degradation, leucine => acetoacetate + acetyl-CoA	3	6	50
MMSF_3412	M00036	Leucine degradation, leucine => acetoacetate + acetyl-CoA	5	6	83.33
MMSF_3426	M00036	Leucine degradation, leucine => acetoacetate + acetyl-CoA	4	6	66.67
MMSF_3448	M00036	Leucine degradation, leucine => acetoacetate + acetyl-CoA	4	6	66.67
MMSF_3455	M00036	Leucine degradation, leucine => acetoacetate + acetyl-CoA	5	6	83.33
MMSF_3460	M00036	Leucine degradation, leucine => acetoacetate + acetyl-CoA	4	6	66.67
MMSF_3501	M00036	Leucine degradation, leucine => acetoacetate + acetyl-CoA	3	6	50
MMSF_3504	M00036	Leucine degradation, leucine => acetoacetate + acetyl-CoA	2	6	33.33
MMSF_3506	M00036	Leucine degradation, leucine => acetoacetate + acetyl-CoA	6	6	100
MMSF_3507	M00036	Leucine degradation, leucine => acetoacetate + acetyl-CoA	6	6	100
MMSF_3509	M00036	Leucine degradation, leucine => acetoacetate + acetyl-CoA	3	6	50
MMSF_3510	M00036	Leucine degradation, leucine => acetoacetate + acetyl-CoA	5	6	83.33
MMSF_3511	M00036	Leucine degradation, leucine => acetoacetate + acetyl-CoA	4	6	66.67
MMSF_3516	M00036	Leucine degradation, leucine => acetoacetate + acetyl-CoA	2	6	33.33
MMSF_3517	M00036	Leucine degradation, leucine => acetoacetate + acetyl-CoA	6	6	100
MMSF_3519	M00036	Leucine degradation, leucine => acetoacetate + acetyl-CoA	6	6	100
MMSF_3534	M00036	Leucine degradation, leucine => acetoacetate + acetyl-CoA	5	6	83.33
MMSF_3537	M00036	Leucine degradation, leucine => acetoacetate + acetyl-CoA	5	6	83.33
MMSF_3543	M00036	Leucine degradation, leucine => acetoacetate + acetyl-CoA	3	6	50
MMSF_3544	M00036	Leucine degradation, leucine => acetoacetate + acetyl-CoA	5	6	83.33
MMSF_3546	M00036	Leucine degradation, leucine => acetoacetate + acetyl-CoA	2	6	33.33
MMSF_3550	M00036	Leucine degradation, leucine => acetoacetate + acetyl-CoA	6	6	100
MMSF_3552	M00036	Leucine degradation, leucine => acetoacetate + acetyl-CoA	5	6	83.33
MMSF_3556	M00036	Leucine degradation, leucine => acetoacetate + acetyl-CoA	4	6	66.67
MMSF_3247	M00037	Melatonin biosynthesis, tryptophan => serotonin => melatonin	0	4	0
MMSF_3250	M00037	Melatonin biosynthesis, tryptophan => serotonin => melatonin	1	4	25
MMSF_3263	M00037	Melatonin biosynthesis, tryptophan => serotonin => melatonin	0	4	0
MMSF_3278	M00037	Melatonin biosynthesis, tryptophan => serotonin => melatonin	0	4	0
MMSF_3281	M00037	Melatonin biosynthesis, tryptophan => serotonin => melatonin	1	4	25
MMSF_3298	M00037	Melatonin biosynthesis, tryptophan => serotonin => melatonin	0	4	0
MMSF_3302	M00037	Melatonin biosynthesis, tryptophan => serotonin => melatonin	1	4	25
MMSF_3305	M00037	Melatonin biosynthesis, tryptophan => serotonin => melatonin	0	4	0
MMSF_3307	M00037	Melatonin biosynthesis, tryptophan => serotonin => melatonin	1	4	25
MMSF_3310	M00037	Melatonin biosynthesis, tryptophan => serotonin => melatonin	1	4	25
MMSF_3316	M00037	Melatonin biosynthesis, tryptophan => serotonin => melatonin	1	4	25
MMSF_3323	M00037	Melatonin biosynthesis, tryptophan => serotonin => melatonin	0	4	0
MMSF_3324	M00037	Melatonin biosynthesis, tryptophan => serotonin => melatonin	0	4	0
MMSF_3328	M00037	Melatonin biosynthesis, tryptophan => serotonin => melatonin	0	4	0
MMSF_3332	M00037	Melatonin biosynthesis, tryptophan => serotonin => melatonin	1	4	25
MMSF_3336	M00037	Melatonin biosynthesis, tryptophan => serotonin => melatonin	1	4	25
MMSF_3340	M00037	Melatonin biosynthesis, tryptophan => serotonin => melatonin	1	4	25
MMSF_3350	M00037	Melatonin biosynthesis, tryptophan => serotonin => melatonin	0	4	0
MMSF_3353	M00037	Melatonin biosynthesis, tryptophan => serotonin => melatonin	2	4	50
MMSF_3355	M00037	Melatonin biosynthesis, tryptophan => serotonin => melatonin	0	4	0
MMSF_3359	M00037	Melatonin biosynthesis, tryptophan => serotonin => melatonin	0	4	0
MMSF_3361	M00037	Melatonin biosynthesis, tryptophan => serotonin => melatonin	0	4	0
MMSF_3362	M00037	Melatonin biosynthesis, tryptophan => serotonin => melatonin	1	4	25
MMSF_3364	M00037	Melatonin biosynthesis, tryptophan => serotonin => melatonin	1	4	25
MMSF_3400	M00037	Melatonin biosynthesis, tryptophan => serotonin => melatonin	1	4	25
MMSF_3407	M00037	Melatonin biosynthesis, tryptophan => serotonin => melatonin	1	4	25
MMSF_3412	M00037	Melatonin biosynthesis, tryptophan => serotonin => melatonin	1	4	25
MMSF_3426	M00037	Melatonin biosynthesis, tryptophan => serotonin => melatonin	0	4	0
MMSF_3448	M00037	Melatonin biosynthesis, tryptophan => serotonin => melatonin	0	4	0
MMSF_3455	M00037	Melatonin biosynthesis, tryptophan => serotonin => melatonin	1	4	25
MMSF_3460	M00037	Melatonin biosynthesis, tryptophan => serotonin => melatonin	0	4	0
MMSF_3501	M00037	Melatonin biosynthesis, tryptophan => serotonin => melatonin	1	4	25
MMSF_3504	M00037	Melatonin biosynthesis, tryptophan => serotonin => melatonin	0	4	0
MMSF_3506	M00037	Melatonin biosynthesis, tryptophan => serotonin => melatonin	0	4	0
MMSF_3507	M00037	Melatonin biosynthesis, tryptophan => serotonin => melatonin	0	4	0
MMSF_3509	M00037	Melatonin biosynthesis, tryptophan => serotonin => melatonin	1	4	25
MMSF_3510	M00037	Melatonin biosynthesis, tryptophan => serotonin => melatonin	1	4	25
MMSF_3511	M00037	Melatonin biosynthesis, tryptophan => serotonin => melatonin	1	4	25
MMSF_3516	M00037	Melatonin biosynthesis, tryptophan => serotonin => melatonin	0	4	0
MMSF_3517	M00037	Melatonin biosynthesis, tryptophan => serotonin => melatonin	0	4	0
MMSF_3519	M00037	Melatonin biosynthesis, tryptophan => serotonin => melatonin	0	4	0
MMSF_3534	M00037	Melatonin biosynthesis, tryptophan => serotonin => melatonin	1	4	25
MMSF_3537	M00037	Melatonin biosynthesis, tryptophan => serotonin => melatonin	1	4	25
MMSF_3543	M00037	Melatonin biosynthesis, tryptophan => serotonin => melatonin	1	4	25
MMSF_3544	M00037	Melatonin biosynthesis, tryptophan => serotonin => melatonin	1	4	25
MMSF_3546	M00037	Melatonin biosynthesis, tryptophan => serotonin => melatonin	0	4	0
MMSF_3550	M00037	Melatonin biosynthesis, tryptophan => serotonin => melatonin	0	4	0
MMSF_3552	M00037	Melatonin biosynthesis, tryptophan => serotonin => melatonin	1	4	25
MMSF_3556	M00037	Melatonin biosynthesis, tryptophan => serotonin => melatonin	1	4	25
MMSF_3247	M00038	Tryptophan metabolism, tryptophan => kynurenine => 2-aminomuconate	3	7	42.86
MMSF_3250	M00038	Tryptophan metabolism, tryptophan => kynurenine => 2-aminomuconate	4	7	57.14
MMSF_3263	M00038	Tryptophan metabolism, tryptophan => kynurenine => 2-aminomuconate	5	7	71.43
MMSF_3278	M00038	Tryptophan metabolism, tryptophan => kynurenine => 2-aminomuconate	2	7	28.57
MMSF_3281	M00038	Tryptophan metabolism, tryptophan => kynurenine => 2-aminomuconate	2	7	28.57
MMSF_3298	M00038	Tryptophan metabolism, tryptophan => kynurenine => 2-aminomuconate	1	7	14.29
MMSF_3302	M00038	Tryptophan metabolism, tryptophan => kynurenine => 2-aminomuconate	4	7	57.14
MMSF_3305	M00038	Tryptophan metabolism, tryptophan => kynurenine => 2-aminomuconate	2	7	28.57
MMSF_3307	M00038	Tryptophan metabolism, tryptophan => kynurenine => 2-aminomuconate	4	7	57.14
MMSF_3310	M00038	Tryptophan metabolism, tryptophan => kynurenine => 2-aminomuconate	4	7	57.14
MMSF_3316	M00038	Tryptophan metabolism, tryptophan => kynurenine => 2-aminomuconate	4	7	57.14
MMSF_3323	M00038	Tryptophan metabolism, tryptophan => kynurenine => 2-aminomuconate	0	7	0
MMSF_3324	M00038	Tryptophan metabolism, tryptophan => kynurenine => 2-aminomuconate	2	7	28.57
MMSF_3328	M00038	Tryptophan metabolism, tryptophan => kynurenine => 2-aminomuconate	3	7	42.86
MMSF_3332	M00038	Tryptophan metabolism, tryptophan => kynurenine => 2-aminomuconate	4	7	57.14
MMSF_3336	M00038	Tryptophan metabolism, tryptophan => kynurenine => 2-aminomuconate	4	7	57.14
MMSF_3340	M00038	Tryptophan metabolism, tryptophan => kynurenine => 2-aminomuconate	4	7	57.14
MMSF_3350	M00038	Tryptophan metabolism, tryptophan => kynurenine => 2-aminomuconate	1	7	14.29
MMSF_3353	M00038	Tryptophan metabolism, tryptophan => kynurenine => 2-aminomuconate	3	7	42.86
MMSF_3355	M00038	Tryptophan metabolism, tryptophan => kynurenine => 2-aminomuconate	3	7	42.86
MMSF_3359	M00038	Tryptophan metabolism, tryptophan => kynurenine => 2-aminomuconate	2	7	28.57
MMSF_3361	M00038	Tryptophan metabolism, tryptophan => kynurenine => 2-aminomuconate	3	7	42.86
MMSF_3362	M00038	Tryptophan metabolism, tryptophan => kynurenine => 2-aminomuconate	4	7	57.14
MMSF_3364	M00038	Tryptophan metabolism, tryptophan => kynurenine => 2-aminomuconate	4	7	57.14
MMSF_3400	M00038	Tryptophan metabolism, tryptophan => kynurenine => 2-aminomuconate	4	7	57.14
MMSF_3407	M00038	Tryptophan metabolism, tryptophan => kynurenine => 2-aminomuconate	4	7	57.14
MMSF_3412	M00038	Tryptophan metabolism, tryptophan => kynurenine => 2-aminomuconate	4	7	57.14
MMSF_3426	M00038	Tryptophan metabolism, tryptophan => kynurenine => 2-aminomuconate	3	7	42.86
MMSF_3448	M00038	Tryptophan metabolism, tryptophan => kynurenine => 2-aminomuconate	1	7	14.29
MMSF_3455	M00038	Tryptophan metabolism, tryptophan => kynurenine => 2-aminomuconate	3	7	42.86
MMSF_3460	M00038	Tryptophan metabolism, tryptophan => kynurenine => 2-aminomuconate	0	7	0
MMSF_3501	M00038	Tryptophan metabolism, tryptophan => kynurenine => 2-aminomuconate	4	7	57.14
MMSF_3504	M00038	Tryptophan metabolism, tryptophan => kynurenine => 2-aminomuconate	3	7	42.86
MMSF_3506	M00038	Tryptophan metabolism, tryptophan => kynurenine => 2-aminomuconate	1	7	14.29
MMSF_3507	M00038	Tryptophan metabolism, tryptophan => kynurenine => 2-aminomuconate	3	7	42.86
MMSF_3509	M00038	Tryptophan metabolism, tryptophan => kynurenine => 2-aminomuconate	4	7	57.14
MMSF_3510	M00038	Tryptophan metabolism, tryptophan => kynurenine => 2-aminomuconate	3	7	42.86
MMSF_3511	M00038	Tryptophan metabolism, tryptophan => kynurenine => 2-aminomuconate	6	7	85.71
MMSF_3516	M00038	Tryptophan metabolism, tryptophan => kynurenine => 2-aminomuconate	3	7	42.86
MMSF_3517	M00038	Tryptophan metabolism, tryptophan => kynurenine => 2-aminomuconate	3	7	42.86
MMSF_3519	M00038	Tryptophan metabolism, tryptophan => kynurenine => 2-aminomuconate	1	7	14.29
MMSF_3534	M00038	Tryptophan metabolism, tryptophan => kynurenine => 2-aminomuconate	3	7	42.86
MMSF_3537	M00038	Tryptophan metabolism, tryptophan => kynurenine => 2-aminomuconate	3	7	42.86
MMSF_3543	M00038	Tryptophan metabolism, tryptophan => kynurenine => 2-aminomuconate	4	7	57.14
MMSF_3544	M00038	Tryptophan metabolism, tryptophan => kynurenine => 2-aminomuconate	3	7	42.86
MMSF_3546	M00038	Tryptophan metabolism, tryptophan => kynurenine => 2-aminomuconate	3	7	42.86
MMSF_3550	M00038	Tryptophan metabolism, tryptophan => kynurenine => 2-aminomuconate	1	7	14.29
MMSF_3552	M00038	Tryptophan metabolism, tryptophan => kynurenine => 2-aminomuconate	3	7	42.86
MMSF_3556	M00038	Tryptophan metabolism, tryptophan => kynurenine => 2-aminomuconate	6	7	85.71
MMSF_3247	M00039	Monolignol biosynthesis, phenylalanine/tyrosine => monolignol	0	10	0
MMSF_3250	M00039	Monolignol biosynthesis, phenylalanine/tyrosine => monolignol	1	10	10
MMSF_3263	M00039	Monolignol biosynthesis, phenylalanine/tyrosine => monolignol	0	10	0
MMSF_3278	M00039	Monolignol biosynthesis, phenylalanine/tyrosine => monolignol	0	10	0
MMSF_3281	M00039	Monolignol biosynthesis, phenylalanine/tyrosine => monolignol	0	10	0
MMSF_3298	M00039	Monolignol biosynthesis, phenylalanine/tyrosine => monolignol	0	10	0
MMSF_3302	M00039	Monolignol biosynthesis, phenylalanine/tyrosine => monolignol	1	10	10
MMSF_3305	M00039	Monolignol biosynthesis, phenylalanine/tyrosine => monolignol	0	10	0
MMSF_3307	M00039	Monolignol biosynthesis, phenylalanine/tyrosine => monolignol	1	10	10
MMSF_3310	M00039	Monolignol biosynthesis, phenylalanine/tyrosine => monolignol	1	10	10
MMSF_3316	M00039	Monolignol biosynthesis, phenylalanine/tyrosine => monolignol	1	10	10
MMSF_3323	M00039	Monolignol biosynthesis, phenylalanine/tyrosine => monolignol	0	10	0
MMSF_3324	M00039	Monolignol biosynthesis, phenylalanine/tyrosine => monolignol	0	10	0
MMSF_3328	M00039	Monolignol biosynthesis, phenylalanine/tyrosine => monolignol	1	10	10
MMSF_3332	M00039	Monolignol biosynthesis, phenylalanine/tyrosine => monolignol	1	10	10
MMSF_3336	M00039	Monolignol biosynthesis, phenylalanine/tyrosine => monolignol	1	10	10
MMSF_3340	M00039	Monolignol biosynthesis, phenylalanine/tyrosine => monolignol	1	10	10
MMSF_3350	M00039	Monolignol biosynthesis, phenylalanine/tyrosine => monolignol	0	10	0
MMSF_3353	M00039	Monolignol biosynthesis, phenylalanine/tyrosine => monolignol	1	10	10
MMSF_3355	M00039	Monolignol biosynthesis, phenylalanine/tyrosine => monolignol	0	10	0
MMSF_3359	M00039	Monolignol biosynthesis, phenylalanine/tyrosine => monolignol	0	10	0
MMSF_3361	M00039	Monolignol biosynthesis, phenylalanine/tyrosine => monolignol	0	10	0
MMSF_3362	M00039	Monolignol biosynthesis, phenylalanine/tyrosine => monolignol	1	10	10
MMSF_3364	M00039	Monolignol biosynthesis, phenylalanine/tyrosine => monolignol	1	10	10
MMSF_3400	M00039	Monolignol biosynthesis, phenylalanine/tyrosine => monolignol	0	10	0
MMSF_3407	M00039	Monolignol biosynthesis, phenylalanine/tyrosine => monolignol	1	10	10
MMSF_3412	M00039	Monolignol biosynthesis, phenylalanine/tyrosine => monolignol	0	10	0
MMSF_3426	M00039	Monolignol biosynthesis, phenylalanine/tyrosine => monolignol	0	10	0
MMSF_3448	M00039	Monolignol biosynthesis, phenylalanine/tyrosine => monolignol	0	10	0
MMSF_3455	M00039	Monolignol biosynthesis, phenylalanine/tyrosine => monolignol	0	10	0
MMSF_3460	M00039	Monolignol biosynthesis, phenylalanine/tyrosine => monolignol	1	10	10
MMSF_3501	M00039	Monolignol biosynthesis, phenylalanine/tyrosine => monolignol	1	10	10
MMSF_3504	M00039	Monolignol biosynthesis, phenylalanine/tyrosine => monolignol	0	10	0
MMSF_3506	M00039	Monolignol biosynthesis, phenylalanine/tyrosine => monolignol	0	10	0
MMSF_3507	M00039	Monolignol biosynthesis, phenylalanine/tyrosine => monolignol	0	10	0
MMSF_3509	M00039	Monolignol biosynthesis, phenylalanine/tyrosine => monolignol	1	10	10
MMSF_3510	M00039	Monolignol biosynthesis, phenylalanine/tyrosine => monolignol	0	10	0
MMSF_3511	M00039	Monolignol biosynthesis, phenylalanine/tyrosine => monolignol	1	10	10
MMSF_3516	M00039	Monolignol biosynthesis, phenylalanine/tyrosine => monolignol	0	10	0
MMSF_3517	M00039	Monolignol biosynthesis, phenylalanine/tyrosine => monolignol	0	10	0
MMSF_3519	M00039	Monolignol biosynthesis, phenylalanine/tyrosine => monolignol	0	10	0
MMSF_3534	M00039	Monolignol biosynthesis, phenylalanine/tyrosine => monolignol	0	10	0
MMSF_3537	M00039	Monolignol biosynthesis, phenylalanine/tyrosine => monolignol	0	10	0
MMSF_3543	M00039	Monolignol biosynthesis, phenylalanine/tyrosine => monolignol	1	10	10
MMSF_3544	M00039	Monolignol biosynthesis, phenylalanine/tyrosine => monolignol	1	10	10
MMSF_3546	M00039	Monolignol biosynthesis, phenylalanine/tyrosine => monolignol	0	10	0
MMSF_3550	M00039	Monolignol biosynthesis, phenylalanine/tyrosine => monolignol	0	10	0
MMSF_3552	M00039	Monolignol biosynthesis, phenylalanine/tyrosine => monolignol	0	10	0
MMSF_3556	M00039	Monolignol biosynthesis, phenylalanine/tyrosine => monolignol	1	10	10
MMSF_3247	M00040	Tyrosine biosynthesis, prephanate => pretyrosine => tyrosine	1	2	50
MMSF_3250	M00040	Tyrosine biosynthesis, prephanate => pretyrosine => tyrosine	0	2	0
MMSF_3263	M00040	Tyrosine biosynthesis, prephanate => pretyrosine => tyrosine	1	2	50
MMSF_3278	M00040	Tyrosine biosynthesis, prephanate => pretyrosine => tyrosine	1	2	50
MMSF_3281	M00040	Tyrosine biosynthesis, prephanate => pretyrosine => tyrosine	1	2	50
MMSF_3298	M00040	Tyrosine biosynthesis, prephanate => pretyrosine => tyrosine	1	2	50
MMSF_3302	M00040	Tyrosine biosynthesis, prephanate => pretyrosine => tyrosine	0	2	0
MMSF_3305	M00040	Tyrosine biosynthesis, prephanate => pretyrosine => tyrosine	1	2	50
MMSF_3307	M00040	Tyrosine biosynthesis, prephanate => pretyrosine => tyrosine	0	2	0
MMSF_3310	M00040	Tyrosine biosynthesis, prephanate => pretyrosine => tyrosine	0	2	0
MMSF_3316	M00040	Tyrosine biosynthesis, prephanate => pretyrosine => tyrosine	0	2	0
MMSF_3323	M00040	Tyrosine biosynthesis, prephanate => pretyrosine => tyrosine	0	2	0
MMSF_3324	M00040	Tyrosine biosynthesis, prephanate => pretyrosine => tyrosine	0	2	0
MMSF_3328	M00040	Tyrosine biosynthesis, prephanate => pretyrosine => tyrosine	0	2	0
MMSF_3332	M00040	Tyrosine biosynthesis, prephanate => pretyrosine => tyrosine	0	2	0
MMSF_3336	M00040	Tyrosine biosynthesis, prephanate => pretyrosine => tyrosine	0	2	0
MMSF_3340	M00040	Tyrosine biosynthesis, prephanate => pretyrosine => tyrosine	0	2	0
MMSF_3350	M00040	Tyrosine biosynthesis, prephanate => pretyrosine => tyrosine	1	2	50
MMSF_3353	M00040	Tyrosine biosynthesis, prephanate => pretyrosine => tyrosine	0	2	0
MMSF_3355	M00040	Tyrosine biosynthesis, prephanate => pretyrosine => tyrosine	1	2	50
MMSF_3359	M00040	Tyrosine biosynthesis, prephanate => pretyrosine => tyrosine	1	2	50
MMSF_3361	M00040	Tyrosine biosynthesis, prephanate => pretyrosine => tyrosine	1	2	50
MMSF_3362	M00040	Tyrosine biosynthesis, prephanate => pretyrosine => tyrosine	0	2	0
MMSF_3364	M00040	Tyrosine biosynthesis, prephanate => pretyrosine => tyrosine	0	2	0
MMSF_3400	M00040	Tyrosine biosynthesis, prephanate => pretyrosine => tyrosine	1	2	50
MMSF_3407	M00040	Tyrosine biosynthesis, prephanate => pretyrosine => tyrosine	0	2	0
MMSF_3412	M00040	Tyrosine biosynthesis, prephanate => pretyrosine => tyrosine	1	2	50
MMSF_3426	M00040	Tyrosine biosynthesis, prephanate => pretyrosine => tyrosine	1	2	50
MMSF_3448	M00040	Tyrosine biosynthesis, prephanate => pretyrosine => tyrosine	1	2	50
MMSF_3455	M00040	Tyrosine biosynthesis, prephanate => pretyrosine => tyrosine	1	2	50
MMSF_3460	M00040	Tyrosine biosynthesis, prephanate => pretyrosine => tyrosine	0	2	0
MMSF_3501	M00040	Tyrosine biosynthesis, prephanate => pretyrosine => tyrosine	0	2	0
MMSF_3504	M00040	Tyrosine biosynthesis, prephanate => pretyrosine => tyrosine	1	2	50
MMSF_3506	M00040	Tyrosine biosynthesis, prephanate => pretyrosine => tyrosine	0	2	0
MMSF_3507	M00040	Tyrosine biosynthesis, prephanate => pretyrosine => tyrosine	1	2	50
MMSF_3509	M00040	Tyrosine biosynthesis, prephanate => pretyrosine => tyrosine	0	2	0
MMSF_3510	M00040	Tyrosine biosynthesis, prephanate => pretyrosine => tyrosine	1	2	50
MMSF_3511	M00040	Tyrosine biosynthesis, prephanate => pretyrosine => tyrosine	0	2	0
MMSF_3516	M00040	Tyrosine biosynthesis, prephanate => pretyrosine => tyrosine	1	2	50
MMSF_3517	M00040	Tyrosine biosynthesis, prephanate => pretyrosine => tyrosine	1	2	50
MMSF_3519	M00040	Tyrosine biosynthesis, prephanate => pretyrosine => tyrosine	0	2	0
MMSF_3534	M00040	Tyrosine biosynthesis, prephanate => pretyrosine => tyrosine	1	2	50
MMSF_3537	M00040	Tyrosine biosynthesis, prephanate => pretyrosine => tyrosine	1	2	50
MMSF_3543	M00040	Tyrosine biosynthesis, prephanate => pretyrosine => tyrosine	0	2	0
MMSF_3544	M00040	Tyrosine biosynthesis, prephanate => pretyrosine => tyrosine	1	2	50
MMSF_3546	M00040	Tyrosine biosynthesis, prephanate => pretyrosine => tyrosine	1	2	50
MMSF_3550	M00040	Tyrosine biosynthesis, prephanate => pretyrosine => tyrosine	0	2	0
MMSF_3552	M00040	Tyrosine biosynthesis, prephanate => pretyrosine => tyrosine	1	2	50
MMSF_3556	M00040	Tyrosine biosynthesis, prephanate => pretyrosine => tyrosine	0	2	0
MMSF_3247	M00042	Catecholamine biosynthesis, tyrosine => dopamine => noradrenaline => adrenaline	0	4	0
MMSF_3250	M00042	Catecholamine biosynthesis, tyrosine => dopamine => noradrenaline => adrenaline	1	4	25
MMSF_3263	M00042	Catecholamine biosynthesis, tyrosine => dopamine => noradrenaline => adrenaline	0	4	0
MMSF_3278	M00042	Catecholamine biosynthesis, tyrosine => dopamine => noradrenaline => adrenaline	0	4	0
MMSF_3281	M00042	Catecholamine biosynthesis, tyrosine => dopamine => noradrenaline => adrenaline	1	4	25
MMSF_3298	M00042	Catecholamine biosynthesis, tyrosine => dopamine => noradrenaline => adrenaline	0	4	0
MMSF_3302	M00042	Catecholamine biosynthesis, tyrosine => dopamine => noradrenaline => adrenaline	1	4	25
MMSF_3305	M00042	Catecholamine biosynthesis, tyrosine => dopamine => noradrenaline => adrenaline	0	4	0
MMSF_3307	M00042	Catecholamine biosynthesis, tyrosine => dopamine => noradrenaline => adrenaline	1	4	25
MMSF_3310	M00042	Catecholamine biosynthesis, tyrosine => dopamine => noradrenaline => adrenaline	1	4	25
MMSF_3316	M00042	Catecholamine biosynthesis, tyrosine => dopamine => noradrenaline => adrenaline	1	4	25
MMSF_3323	M00042	Catecholamine biosynthesis, tyrosine => dopamine => noradrenaline => adrenaline	0	4	0
MMSF_3324	M00042	Catecholamine biosynthesis, tyrosine => dopamine => noradrenaline => adrenaline	0	4	0
MMSF_3328	M00042	Catecholamine biosynthesis, tyrosine => dopamine => noradrenaline => adrenaline	0	4	0
MMSF_3332	M00042	Catecholamine biosynthesis, tyrosine => dopamine => noradrenaline => adrenaline	1	4	25
MMSF_3336	M00042	Catecholamine biosynthesis, tyrosine => dopamine => noradrenaline => adrenaline	1	4	25
MMSF_3340	M00042	Catecholamine biosynthesis, tyrosine => dopamine => noradrenaline => adrenaline	1	4	25
MMSF_3350	M00042	Catecholamine biosynthesis, tyrosine => dopamine => noradrenaline => adrenaline	0	4	0
MMSF_3353	M00042	Catecholamine biosynthesis, tyrosine => dopamine => noradrenaline => adrenaline	1	4	25
MMSF_3355	M00042	Catecholamine biosynthesis, tyrosine => dopamine => noradrenaline => adrenaline	0	4	0
MMSF_3359	M00042	Catecholamine biosynthesis, tyrosine => dopamine => noradrenaline => adrenaline	0	4	0
MMSF_3361	M00042	Catecholamine biosynthesis, tyrosine => dopamine => noradrenaline => adrenaline	0	4	0
MMSF_3362	M00042	Catecholamine biosynthesis, tyrosine => dopamine => noradrenaline => adrenaline	1	4	25
MMSF_3364	M00042	Catecholamine biosynthesis, tyrosine => dopamine => noradrenaline => adrenaline	1	4	25
MMSF_3400	M00042	Catecholamine biosynthesis, tyrosine => dopamine => noradrenaline => adrenaline	1	4	25
MMSF_3407	M00042	Catecholamine biosynthesis, tyrosine => dopamine => noradrenaline => adrenaline	1	4	25
MMSF_3412	M00042	Catecholamine biosynthesis, tyrosine => dopamine => noradrenaline => adrenaline	1	4	25
MMSF_3426	M00042	Catecholamine biosynthesis, tyrosine => dopamine => noradrenaline => adrenaline	0	4	0
MMSF_3448	M00042	Catecholamine biosynthesis, tyrosine => dopamine => noradrenaline => adrenaline	0	4	0
MMSF_3455	M00042	Catecholamine biosynthesis, tyrosine => dopamine => noradrenaline => adrenaline	1	4	25
MMSF_3460	M00042	Catecholamine biosynthesis, tyrosine => dopamine => noradrenaline => adrenaline	0	4	0
MMSF_3501	M00042	Catecholamine biosynthesis, tyrosine => dopamine => noradrenaline => adrenaline	1	4	25
MMSF_3504	M00042	Catecholamine biosynthesis, tyrosine => dopamine => noradrenaline => adrenaline	0	4	0
MMSF_3506	M00042	Catecholamine biosynthesis, tyrosine => dopamine => noradrenaline => adrenaline	0	4	0
MMSF_3507	M00042	Catecholamine biosynthesis, tyrosine => dopamine => noradrenaline => adrenaline	0	4	0
MMSF_3509	M00042	Catecholamine biosynthesis, tyrosine => dopamine => noradrenaline => adrenaline	1	4	25
MMSF_3510	M00042	Catecholamine biosynthesis, tyrosine => dopamine => noradrenaline => adrenaline	1	4	25
MMSF_3511	M00042	Catecholamine biosynthesis, tyrosine => dopamine => noradrenaline => adrenaline	1	4	25
MMSF_3516	M00042	Catecholamine biosynthesis, tyrosine => dopamine => noradrenaline => adrenaline	0	4	0
[truncated: 35,535 more rows]
